# Supplementary material for: Factors affecting log-transformed muscle 137Cs concentrations in wild boars in Fukushima Prefecture over 14 years
Source: PLoS One. 2026 Mar 25;21(3):e0344189. doi: 10.1371/journal.pone.0344189 (PMC13016332; doi:10.1371/journal.pone.0344189)
Supplement: S1 Dataset — This file includes capture dates, locations, biological attributes, and 137Cs concentrations for all 3,941 individuals collected across Fukushima Prefecture between FY2011 and FY2025. A subset of 3,609 individuals with complete records was used for the final statistical analysis. (CSV) [file pone.0344189.s001.csv]

FY	Year_num	Region_en	Municipality_roman	Sex_en	Weight_Class	Soil_137Cs(Bq/kg)	logSoil(Bq/kg)	logMus(Bq/kg)	log_Stomach_contents(Bq/kg)
2011	0	Nakadori	Tanakura Machi	Male	Adult	30000	10.30895266	4.795790546
2011	0	Nakadori	Tanakura Machi	Male	Juvenile	21000	9.952277717	5.459585514
2011	0	Nakadori	Tanakura Machi	Female	Subadult	34000	10.4341158	6.040254711
2011	0	Nakadori	Saigou Mura	Male	Adult	84000	11.33857208	6.269096284
2011	0	Hamadori	Minamisouma Shi	Male	Adult	150000	11.91839057	7.177782416
2011	0	Nakadori	Date Shi	Male	Juvenile	150000	11.91839057	6.413458957
2011	0	Nakadori	Date Shi	Female	Juvenile	150000	11.91839057	6.272877007
2011	0	Nakadori	Date Shi	Female	Adult	250000	12.4292162	6.582025139
2011	0	Nakadori	Samekawa Mura	Male	Subadult	28000	10.23995979	5.370638028
2011	0	Nakadori	Hirata Mura	Female	Adult	21000	9.952277717	4.565389316
2011	0	Nakadori	Sukagawa Shi	Female	Adult	10000	9.210340372	4.396915247
2011	0	Hamadori	Minamisouma Shi	Male	Adult	200000	12.20607265	7.718685495
2011	0	Nakadori	Kawamata Machi	Female	Juvenile	150000	11.91839057	6.300785795
2011	0	Nakadori	Hirata Mura	Female	Juvenile	27000	10.20359214	5.023880521
2011	0	Nakadori	Samekawa Mura	Male	Subadult	18000	9.798127037	5.771441123
2011	0	Nakadori	Tanakura Machi	Male	Subadult	24000	10.08580911	6.086774727
2011	0	Nakadori	Sukagawa Shi	Female	Subadult	10000	9.210340372	4.434381865
2011	0	Nakadori	Hanawa Machi	Male	Subadult	18000	9.798127037	5.141663557
2011	0	Hamadori	iwaki Shi	Female	Adult	83000	11.32659589	6.396929655
2011	0	Hamadori	Souma Shi	Male	Adult	50000	10.81977828	6.29710932
2011	0	Hamadori	Souma Shi	Male	Juvenile	28000	10.23995979	5.272999559
2011	0	Nakadori	Kawamata Machi	nan	Subadult	93000	11.44035477	6.206575927
2011	0	Nakadori	Nihonmatsu Shi	Female	Juvenile	38000	10.54534144	6.37502482
2011	0	Nakadori	Nihonmatsu Shi	Female	Juvenile	100000	11.51292546	6.01615716
2011	0	Hamadori	Souma Shi	Male	Juvenile	200000	12.20607265	8.070906089
2011	0	Hamadori	Minamisouma Shi	Male	Adult	72000	11.1844214	6.817830571
2011	0	Hamadori	iwaki Shi	Female	Subadult	20000	9.903487553	5.84932478
2011	0	Hamadori	iwaki Shi	Male	Adult	20000	9.903487553	5.117993812
2011	0	Nakadori	Shirakawa Shi	Male	Adult	85000	11.35040654	6.408528791
2011	0	Nakadori	Shirakawa Shi	Male	Adult	72000	11.1844214	4.369447852
2011	0	Nakadori	Nihonmatsu Shi	Male	Juvenile	120000	11.69524702	6.118097198
2011	0	Hamadori	Souma Shi	Male	Adult	46000	10.73639668	5.438079309
2011	0	Hamadori	Minamisouma Shi	Male	Adult	200000	12.20607265	7.620705087
2011	0	Nakadori	Nihonmatsu Shi	Female	Subadult	76000	11.23848862	8.973351414
2011	0	Nakadori	Nihonmatsu Shi	Female	Subadult	230000	12.34583459	7.244227516
2011	0	Nakadori	Nihonmatsu Shi	Male	Subadult	130000	11.77528973	6.12249281
2011	0	Nakadori	Nihonmatsu Shi	Female	Subadult	90000	11.40756495	6.763884909
2011	0	Nakadori	Nihonmatsu Shi	Male	Adult	86000	11.36210258	5.948034989
2011	0	Nakadori	Nihonmatsu Shi	Female	Adult	110000	11.60823564	6.306275287
2011	0	Nakadori	Nihonmatsu Shi	Female	Juvenile	88000	11.38509209	5.926926026
2011	0	Nakadori	Shirakawa Shi	Male	Adult	65000	11.08214255	6.259581464
2011	0	Nakadori	Nihonmatsu Shi	Male	Adult	87000	11.3736634	5.676753802
2011	0	Nakadori	Shirakawa Shi	Male	Adult	65000	11.08214255	6.563855527
2011	0	Nakadori	Nihonmatsu Shi	Female	Juvenile	120000	11.69524702	5.749392986
2011	0	Nakadori	Nihonmatsu Shi	Female	Juvenile	190000	12.15477935	6.800170068
2011	0	Nakadori	Kouriyama Shi	Female	Adult	10000	9.210340372	5.204006687
2011	0	Hamadori	Souma Shi	Male	Juvenile	82000	11.31447453	5.953243334
2011	0	Nakadori	Sukagawa Shi	Female	Adult	75000	11.22524339	5.905361848
2011	0	Nakadori	Shirakawa Shi	Male	Adult	85000	11.35040654	6.186208624
2011	0	Nakadori	Shirakawa Shi	Male	Subadult	100000	11.51292546	6.390240667
2011	0	Hamadori	iwaki Shi	Female	Subadult	52000	10.858999	4.709530201
2011	0	Nakadori	Nihonmatsu Shi	Male	Subadult	170000	12.04355372	5.894402834
2011	0	Nakadori	Date Shi	Female	Adult	77000	11.2515607	5.598421959
2011	0	Nakadori	Shirakawa Shi	Female	Subadult	54000	10.89673933	6.608000625
2011	0	Nakadori	Kouriyama Shi	Female	Subadult	21000	9.952277717	3.979681654
2011	0	Nakadori	Saigou Mura	Male	Juvenile	100000	11.51292546	5.424950017
2011	0	Nakadori	Shirakawa Shi	Male	Adult	110000	11.60823564	6.368187186
2011	0	Nakadori	Nihonmatsu Shi	Male	Subadult	140000	11.8493977	6.131226489
2011	0	Nakadori	Fukushima Shi	Male	Subadult	140000	11.8493977	6.075346031
2011	0	Nakadori	Kawamata Machi	Male	Adult	93000	11.44035477	6.386879319
2011	0	Nakadori	Kawamata Machi	Female	Adult	110000	11.60823564	5.948034989
2011	0	Nakadori	Kawamata Machi	Male	Adult	140000	11.8493977	6.228511004
2011	0	Nakadori	Yamatsuri Machi	Male	Adult	10000	9.210340372	4.539030383
2011	0	Hamadori	iwaki Shi	Female	Subadult	56000	10.93310697	6.661854741
2011	0	Nakadori	Kouriyama Shi	Male	Adult	42000	10.6454249	4.859812404
2011	0	Nakadori	Hirata Mura	Female	Adult	20000	9.903487553	8.913281138
2011	0	Nakadori	Nihonmatsu Shi	Male	Adult	65000	11.08214255	7.570443252
2011	0	Nakadori	Nihonmatsu Shi	Female	Subadult	140000	11.8493977	5.627621114
2011	0	Nakadori	Nihonmatsu Shi	Male	Juvenile	140000	11.8493977	5.537334267
2011	0	Nakadori	Nihonmatsu Shi	Female	Subadult	160000	11.98292909	5.874930731
2011	0	Hamadori	Minamisouma Shi	Male	Adult	84000	11.33857208	5.739792912
2011	0	Hamadori	iwaki Shi	Male	Subadult	52000	10.858999	6.045005314
2011	0	Hamadori	Souma Shi	Male	Juvenile	210000	12.25486281	6.876264612
2011	0	Nakadori	Kouriyama Shi	Male	Adult	41000	10.62132735	5.153291594
2011	0	Nakadori	Yamatsuri Machi	Male	Juvenile	32000	10.37349118	6.259581464
2011	0	Nakadori	Date Shi	Male	Juvenile	150000	11.91839057	6.08221891
2011	0	Nakadori	Kouriyama Shi	Male	Adult	100000	11.51292546	5.645446898
2011	0	Nakadori	Kawamata Machi	Female	Subadult	110000	11.60823564	5.736572297
2011	0	Nakadori	Ootama Mura	Female	Adult	48000	10.77895629	5.501258211
2011	0	Nakadori	Kawamata Machi	Female	Juvenile	120000	11.69524702	6.198478716
2011	0	Nakadori	Kawamata Machi	Female	Subadult	110000	11.60823564	6.428105273
2011	0	Nakadori	Kawamata Machi	Female	Subadult	140000	11.8493977	6.549650742
2011	0	Nakadori	Kawamata Machi	Male	Subadult	100000	11.51292546	5.955837369
2011	0	Hamadori	iwaki Shi	Female	Adult	55000	10.91508846	5.521460918
2011	0	Nakadori	Kouriyama Shi	Female	Subadult	41000	10.62132735	5.093750201
2011	0	Nakadori	Kouriyama Shi	Male	Adult	41000	10.62132735	5.666426688
2011	0	Hamadori	Kawauchi Mura	Female	Adult	88000	11.38509209	6.591673732
2011	0	Hamadori	Souma Shi	Female	Subadult	49000	10.79957558	5.693732139
2011	0	Nakadori	Yamatsuri Machi	Female	Juvenile	10000	9.210340372	6.527957918
2011	0	Hamadori	Souma Shi	Female	Subadult	210000	12.25486281	6.975413927
2011	0	Hamadori	Souma Shi	Female	Subadult	28000	10.23995979	5.33753808
2011	0	Nakadori	Sukagawa Shi	Female	Adult	88000	11.38509209	4.216562195
2011	0	Nakadori	Sukagawa Shi	Male	Subadult	20000	9.903487553	4.691347882
2011	0	Aizu	Nishiaizu Machi	Female	Adult	10000	9.210340372	4.398146017
2011	0	Nakadori	Shirakawa Shi	Female	Subadult	98000	11.49272276	6.666956792
2011	0	Nakadori	Kouriyama Shi	Male	Adult	50000	10.81977828	4.201703081
2011	0	Hamadori	Souma Shi	Female	Adult	49000	10.79957558	5.393627546
2011	0	Nakadori	Nihonmatsu Shi	Female	Juvenile	110000	11.60823564	6.993932975
2011	0	Nakadori	Nihonmatsu Shi	nan	Subadult	81000	11.30220443	5.786897381
2011	0	Nakadori	Nihonmatsu Shi	Female	Juvenile	110000	11.60823564	5.525452939
2011	0	Nakadori	Nihonmatsu Shi	Male	Adult	140000	11.8493977	7.138867
2011	0	Nakadori	Nihonmatsu Shi	Female	Subadult	120000	11.69524702	5.905361848
2011	0	Nakadori	Nihonmatsu Shi	Male	Adult	180000	12.10071213	6.091309882
2011	0	Nakadori	Nihonmatsu Shi	Male	Subadult	130000	11.77528973	4.14472077
2011	0	Nakadori	Nihonmatsu Shi	Male	Subadult	160000	11.98292909	6.834108739
2011	0	Nakadori	Nihonmatsu Shi	Male	Adult	120000	11.69524702	5.010635294
2011	0	Nakadori	Nihonmatsu Shi	Female	Subadult	100000	11.51292546	5.493061443
2011	0	Nakadori	Kouriyama Shi	Female	Subadult	47000	10.75790288	5.123963979
2011	0	Nakadori	Fukushima Shi	Female	Adult	180000	12.10071213	5.910796644
2011	0	Nakadori	Kawamata Machi	Male	Subadult	100000	11.51292546	6.29710932
2011	0	Nakadori	Sukagawa Shi	Male	Adult	130000	11.77528973	5.85220248
2011	0	Nakadori	Nihonmatsu Shi	Male	Adult	68000	11.12726298	5.874930731
2011	0	Nakadori	Nihonmatsu Shi	Male	Subadult	68000	11.12726298	5.924255797
2011	0	Nakadori	Nihonmatsu Shi	Male	Adult	200000	12.20607265	5.945420609
2011	0	Nakadori	Nihonmatsu Shi	Female	Adult	150000	11.91839057	5.257495372
2011	0	Nakadori	Nihonmatsu Shi	Female	Adult	140000	11.8493977	5.786897381
2011	0	Nakadori	Nihonmatsu Shi	Male	Adult	140000	11.8493977	6.109247583
2011	0	Nakadori	Yamatsuri Machi	Female	Juvenile	10000	9.210340372	6.056784013
2011	0	Nakadori	Kouriyama Shi	Male	Subadult	44000	10.69194491	4.526126979
2011	0	Nakadori	Kawamata Machi	Female	Adult	110000	11.60823564	6.192362489
2011	0	Nakadori	Saigou Mura	Male	Adult	69000	11.14186178	5.934894196
2011	0	Nakadori	Nihonmatsu Shi	Male	Adult	130000	11.77528973	6.267200549
2011	0	Nakadori	Kawamata Machi	Female	Adult	93000	11.44035477	5.680172609
2011	0	Nakadori	Nihonmatsu Shi	Male	Adult	75000	11.22524339	5.455321115
2011	0	Nakadori	Kouriyama Shi	Female	Subadult	47000	10.75790288	4.941642423
2011	0	Nakadori	Ootama Mura	Female	Adult	44000	10.69194491	5.176149733
2011	0	Nakadori	Nihonmatsu Shi	Female	Subadult	160000	11.98292909	6.163314804
2011	0	Nakadori	Nihonmatsu Shi	Female	Adult	160000	11.98292909	6.194405391
2011	0	Nakadori	Nihonmatsu Shi	Male	Subadult	160000	11.98292909	6.398594935
2011	0	Nakadori	Nihonmatsu Shi	Male	Adult	180000	12.10071213	6.159095388
2011	0	Nakadori	Nihonmatsu Shi	Male	Adult	170000	12.04355372	6.551080335
2011	0	Nakadori	Nihonmatsu Shi	Male	Subadult	190000	12.15477935	5.918893854
2011	0	Nakadori	Nihonmatsu Shi	Female	Juvenile	150000	11.91839057	5.451038454
2011	0	Nakadori	Kawamata Machi	Female	Subadult	110000	11.60823564	6.171700597
2011	0	Aizu	Kitakata Shi	Male	Subadult	13000	9.472704636	3.779633817
2011	0	Nakadori	Sukagawa Shi	Male	Adult	73000	11.19821472	5.384495063
2011	0	Nakadori	Sukagawa Shi	Male	Adult	89000	11.39639165	5.105945474
2011	0	Nakadori	Sukagawa Shi	Male	Adult	80000	11.28978191	5.860786223
2011	0	Nakadori	Kouriyama Shi	Male	Subadult	12000	9.392661929	4.86753445
2011	0	Aizu	Nishiaizu Machi	Male		10000	9.210340372	2.48490665
2011	0	Aizu	Kitakata Shi	Male	Adult	12000	9.392661929	4.420044702
2011	0	Nakadori	Nihonmatsu Shi	Male	Adult	150000	11.91839057	3.020424886
2011	0	Nakadori	Sukagawa Shi	Male	Adult	28000	10.23995979	4.231203745
2011	0	Aizu	Shimogou Machi	Female	Subadult	10000	9.210340372	3.325036021
2011	0	Aizu	Nishiaizu Machi	Female	Subadult	10000	9.210340372	3.000719815
2011	0	Nakadori	Nihonmatsu Shi	Female	Adult	90000	11.40756495	5.680172609
2011	0	Nakadori	Nihonmatsu Shi	Male	Subadult	90000	11.40756495	5.746203191
2011	0	Nakadori	Nihonmatsu Shi	Male	Adult	99000	11.50287513	5.924255797
2011	0	Nakadori	Nihonmatsu Shi	Male	Subadult	120000	11.69524702	6.896694332
2011	0	Nakadori	Nihonmatsu Shi	Male	Adult	160000	11.98292909	5.686975356
2011	0	Nakadori	Nihonmatsu Shi	Female	Subadult	140000	11.8493977	6.188264123
2011	0	Nakadori	Nihonmatsu Shi	Male	Subadult	140000	11.8493977	6.240275845
2011	0	Nakadori	Date Shi	nan	Subadult	79000	11.27720313	5.278114659
2012	1	Nakadori	Nihonmatsu Shi	Female	Subadult	160000	11.98292909	5.198497031
2012	1	Nakadori	Kouriyama Shi	Female	Subadult	76000	11.23848862	4.109233175
2012	1	Nakadori	Nihonmatsu Shi	Male	Juvenile	160000	11.98292909	5.313205979
2012	1	Nakadori	Tamura Shi	Female	Subadult	130000	11.77528973	5.438079309
2012	1	Nakadori	Shirakawa Shi	Female	Adult	53000	10.87804719	5.375278408
2012	1	Nakadori	Kouriyama Shi	Female	Subadult	35000	10.46310334	4.882801923
2012	1	Nakadori	Kouriyama Shi	Male	Adult	42000	10.6454249	4.290459441
2012	1	Nakadori	Kouriyama Shi	Female	Adult	35000	10.46310334	4.065602093
2012	1	Nakadori	Sukagawa Shi	Male	Subadult	10000	9.210340372	3.387774361
2012	1	Nakadori	Ootama Mura	Male	Subadult	67000	11.1124479	4.484131858
2012	1	Nakadori	Nihonmatsu Shi	Male	Adult	66000	11.09741002	5.411646052
2012	1	Nakadori	Nihonmatsu Shi	Female	Subadult	130000	11.77528973	5.517452896
2012	1	Nakadori	Nihonmatsu Shi	Female	Subadult	93000	11.44035477	4.8978398
2012	1	Nakadori	Nihonmatsu Shi	Male	Subadult	97000	11.48246626	9.60238246
2012	1	Nakadori	Nihonmatsu Shi	Male	Adult	110000	11.60823564	4.615120517
2012	1	Nakadori	Nihonmatsu Shi	Male	Subadult	78000	11.26446411	4.828313737
2012	1	Nakadori	Kawamata Machi	Male	Adult	130000	11.77528973	5.517452896
2012	1	Aizu	Aizumisato Machi	Female	Adult	10000	9.210340372	2.281361457
2012	1	Nakadori	Tamura Shi	Male	Subadult	200000	12.20607265	6.538139824
2012	1	Nakadori	Hanawa Machi	Female	Subadult	19000	9.852194258	4.795790546
2012	1	Hamadori	iwaki Shi	Male	Subadult	43000	10.66895539	4.828313737
2012	1	Nakadori	Fukushima Shi	Female	Juvenile	140000	11.8493977	5.497168225
2012	1	Nakadori	Hanawa Machi	Female	Adult	13000	9.472704636	4.232656178
2012	1	Hamadori	Minamisouma Shi	Male	Subadult	270000	12.50617724	7.106606138
2012	1	Nakadori	Nihonmatsu Shi	Female	Adult	170000	12.04355372	6.013715156
2012	1	Nakadori	Fukushima Shi	Female	Subadult	140000	11.8493977	5.616771098
2012	1	Nakadori	Kouriyama Shi	Male	Adult	100000	11.51292546	5.123963979
2012	1	Nakadori	Saigou Mura	Male	Adult	39000	10.57131693	4.363098625
2012	1	Nakadori	Tamura Shi	Male	Subadult	150000	11.91839057	5.730099783
2012	1	Nakadori	Nihonmatsu Shi	Female	Juvenile	120000	11.69524702	6.013715156
2012	1	Nakadori	Shirakawa Shi	Male	Adult	120000	11.69524702	5.278114659
2012	1	Nakadori	Nihonmatsu Shi	Male	Subadult	170000	12.04355372	5.411646052
2012	1	Nakadori	Kouriyama Shi	Male	Juvenile			5.424950017
2012	1	Hamadori	Souma Shi	Male	Subadult	46000	10.73639668	6.408528791
2012	1	Nakadori	Kawamata Machi	Male	Adult	190000	12.15477935	8.205218426
2012	1	Nakadori	Yamatsuri Machi	Female	Subadult	10000	9.210340372	4.177459469
2012	1	Nakadori	Fukushima Shi	Male	Adult	200000	12.20607265	7.170119543
2012	1	Nakadori	Kawamata Machi	Male	Adult	180000	12.10071213	8.308938253
2012	1	Nakadori	Tamura Shi	Male	Subadult	150000	11.91839057	6.605297921
2012	1	Nakadori	Tamura Shi	Female	Adult			6.167516491
2012	1	Nakadori	Nihonmatsu Shi	Male	Subadult			5.549076085
2012	1	Nakadori	Nihonmatsu Shi	Male	Adult			6.876264612
2012	1	Nakadori	Nihonmatsu Shi	Female	Juvenile			4.94875989
2012	1	Nakadori	Nihonmatsu Shi	Male	Adult			4.663439094
2012	1	Nakadori	Nihonmatsu Shi	Male	Subadult			6.423246964
2012	1	Nakadori	Nihonmatsu Shi	Male	Subadult			6.350885717
2012	1	Hamadori	iwaki Shi	Female	Adult			4.445001434
2012	1	Nakadori	Samekawa Mura	Male	Subadult	31000	10.34174248	4.700480366
2012	1	Nakadori	Sukagawa Shi	Male	Adult	11000	9.305650552	3.864931398
2012	1	Nakadori	Tamura Shi	Male	Subadult			5.318119994
2012	1	Nakadori	Kouriyama Shi	Male	Subadult			4.404277244
2012	1	Hamadori	Souma Shi	Female	Subadult	250000	12.4292162	6.675823222
2012	1	Hamadori	Minamisouma Shi	Female	Juvenile	75000	11.22524339	6.135564891
2012	1	Hamadori	Minamisouma Shi	Female	Adult	120000	11.69524702	6.588926478
2012	1	Hamadori	iwaki Shi	Female	Adult			5.308267697
2012	1	Hamadori	Minamisouma Shi	Male	Subadult	300000	12.61153775	7.272398393
2012	1	Nakadori	Sukagawa Shi	Female	Subadult	52000	10.858999	4.672828834
2012	1	Nakadori	Furudono Machi	Male	Adult	18000	9.798127037	3.277144733
2012	1	Nakadori	Saigou Mura	Male	Adult	76000	11.23848862	5.556828062
2012	1	Nakadori	Nihonmatsu Shi	Female	Adult	160000	11.98292909	6.695798917
2012	1	Nakadori	Nihonmatsu Shi	Female	Subadult	50000	10.81977828	5.572154032
2012	1	Nakadori	Fukushima Shi	nan	Juvenile	79000	11.27720313	6.335054251
2012	1	Nakadori	Ishikawachou	Female	Subadult	11000	9.305650552	4.039536326
2012	1	Nakadori	Sukagawa Shi	Female	Subadult	10000	9.210340372	3.793239469
2012	1	Nakadori	Nihonmatsu Shi	Female	Juvenile	100000	11.51292546	5.135798437
2012	1	Nakadori	Nihonmatsu Shi	Female	Subadult	81000	11.30220443	4.96284463
2012	1	Nakadori	Nihonmatsu Shi	Male	Adult	100000	11.51292546	5.141663557
2012	1	Nakadori	Nihonmatsu Shi	Male	Adult	100000	11.51292546	5.303304908
2012	1	Nakadori	Nihonmatsu Shi	Female	Subadult	160000	11.98292909	5.105945474
2012	1	Nakadori	Sukagawa Shi	Female	Subadult	20000	9.903487553	3.740047741
2012	1	Nakadori	Ishikawachou	Male	Subadult			4.934473933
2012	1	Nakadori	Sukagawa Shi	Female	Juvenile			5.38907173
2012	1	Nakadori	Sukagawa Shi	Female	Juvenile	18000	9.798127037	4.65396035
2012	1	Nakadori	Sukagawa Shi	Female	Juvenile	11000	9.305650552	3.822098298
2012	1	Aizu	Aizumisato Machi	Female	Subadult	10000	9.210340372	2.541601993
2012	1	Hamadori	iwaki Shi	Female	Adult	40000	10.59663473	9.937888979
2012	1	Nakadori	Sukagawa Shi	Male	Adult	16000	9.680344001	3.923951576
2012	1	Nakadori	Sukagawa Shi	Female	Subadult	16000	9.680344001	6.622736324
2012	1	Aizu	Aizumisato Machi	Female	Adult	10000	9.210340372	2.939161922
2012	1	Aizu	Aizumisato Machi	Female	Subadult	10000	9.210340372	2.944438979
2012	1	Nakadori	Sukagawa Shi	Male	Adult			4.787491743
2012	1	Nakadori	Nihonmatsu Shi	Male	Subadult	110000	11.60823564	4.718498871
2012	1	Nakadori	Nihonmatsu Shi	Female	Adult	100000	11.51292546	6.830874235
2012	1	Nakadori	Nihonmatsu Shi	Female	Subadult	100000	11.51292546	6.64509097
2012	1	Nakadori	Nihonmatsu Shi	Female	Subadult	77000	11.2515607	5.676753802
2012	1	Nakadori	Nihonmatsu Shi	Male	Adult	71000	11.17043516	5.135798437
2012	1	Nakadori	Sukagawa Shi	Male	Subadult			3.871201011
2012	1	Hamadori	Souma Shi	Male	Adult	260000	12.46843691	7.090076836
2012	1	Nakadori	Fukushima Shi	Female	Adult	34000	10.4341158	6.230481448
2012	1	Nakadori	Nihonmatsu Shi	Female	Adult	81000	11.30220443	4.727387819
2012	1	Nakadori	Nihonmatsu Shi	Female	Adult	120000	11.69524702	5.560681631
2012	1	Nakadori	Hanawa Machi	Male	Subadult	10000	9.210340372	5.407171771
2012	1	Nakadori	Kouriyama Shi	Male	Subadult	43000	10.66895539	4.514150788
2012	1	Nakadori	Kouriyama Shi	Male	Juvenile	34000	10.4341158	5.225746674
2012	1	Hamadori	iwaki Shi	Male	Subadult	41000	10.62132735	5.267858159
2012	1	Nakadori	Nihonmatsu Shi	Female	Juvenile	100000	11.51292546	6.480044562
2012	1	Nakadori	Nihonmatsu Shi	Female	Adult	120000	11.69524702	6.29156914
2012	1	Nakadori	Nihonmatsu Shi	Male	Subadult	100000	11.51292546	6.411818268
2012	1	Nakadori	Nihonmatsu Shi	Female	Subadult	100000	11.51292546	4.576770711
2012	1	Nakadori	Nihonmatsu Shi	Male	Subadult	140000	11.8493977	6.66949809
2012	1	Nakadori	Nihonmatsu Shi	Male	Subadult	79000	11.27720313	3.974058396
2012	1	Hamadori	Minamisouma Shi	Male	Adult	210000	12.25486281	8.849370504
2012	1	Hamadori	Minamisouma Shi	Male	Adult	170000	12.04355372	6.966024187
2012	1	Nakadori	Sukagawa Shi	Female	Subadult	20000	9.903487553	4.852030264
2012	1	Nakadori	Fukushima Shi	Female	Subadult	230000	12.34583459	6.672032945
2012	1	Nakadori	Sukagawa Shi	Female	Juvenile	11000	9.305650552	4.280824129
2012	1	Nakadori	Sukagawa Shi	Male	Juvenile	10000	9.210340372	4.955827058
2012	1	Nakadori	Sukagawa Shi	Female	Juvenile	16000	9.680344001	4.852030264
2012	1	Nakadori	Nihonmatsu Shi	Male	Subadult	190000	12.15477935	6.34738921
2012	1	Nakadori	Nihonmatsu Shi	Female	Subadult	200000	12.20607265	7.038783541
2012	1	Aizu	Nishiaizu Machi	Male	Adult	10000	9.210340372	3.839452313
2012	1	Nakadori	Kouriyama Shi	Male	Adult	47000	10.75790288	4.736198448
2012	1	Nakadori	Nihonmatsu Shi	Male	Juvenile	84000	11.33857208	4.934473933
2012	1	Nakadori	Nihonmatsu Shi	Female	Adult	65000	11.08214255	5.918893854
2012	1	Nakadori	Nihonmatsu Shi	Female	Subadult	84000	11.33857208	6.309918278
2012	1	Nakadori	Nihonmatsu Shi	Male	Juvenile	160000	11.98292909	6.29710932
2012	1	Nakadori	Nihonmatsu Shi	Female	Subadult	99000	11.50287513	5.192956851
2012	1	Nakadori	Nihonmatsu Shi	Female	Subadult	77000	11.2515607	4.927253685
2012	1	Nakadori	Nihonmatsu Shi	Female	Subadult	100000	11.51292546	5.231108617
2012	1	Nakadori	Kouriyama Shi	Female	Adult	35000	10.46310334	4.836281907
2012	1	Nakadori	Nihonmatsu Shi	Male	Juvenile	150000	11.91839057	6.17586727
2012	1	Nakadori	Nihonmatsu Shi	Male	Adult	66000	11.09741002	6.698268054
2012	1	Nakadori	Nihonmatsu Shi	Female	Subadult	110000	11.60823564	4.912654886
2012	1	Nakadori	Nihonmatsu Shi	Male	Juvenile	150000	11.91839057	4.169761202
2012	1	Nakadori	Nihonmatsu Shi	Female	Juvenile	160000	11.98292909	6.061456919
2012	1	Nakadori	Nihonmatsu Shi	Male	Adult	84000	11.33857208	6.642486801
2012	1	Nakadori	Nihonmatsu Shi	Male	Subadult	110000	11.60823564	6.530877628
2012	1	Nakadori	Nihonmatsu Shi	Male	Subadult	150000	11.91839057	6.447305863
2012	1	Nakadori	Nihonmatsu Shi	Male	Adult	170000	12.04355372	7.549609165
2012	1	Nakadori	Nihonmatsu Shi	Male	Adult	200000	12.20607265	3.977810746
2012	1	Nakadori	Nihonmatsu Shi	Female	Subadult	40000	10.59663473	5.59471138
2012	1	Nakadori	Nihonmatsu Shi	Female	Adult	190000	12.15477935	5.883322388
2012	1	Nakadori	Nihonmatsu Shi	Male	Adult	42000	10.6454249	6.068425588
2012	1	Hamadori	iwaki Shi	Female	Subadult	25000	10.1266311	5.402677382
2012	1	Hamadori	Minamisouma Shi	Female	Adult	240000	12.3883942	7.882314919
2012	1	Aizu	Aizumisato Machi	Male	Adult	10000	9.210340372	4.053522568
2012	1	Nakadori	Nihonmatsu Shi	Female	Adult	200000	12.20607265	7.154615357
2012	1	Nakadori	Nihonmatsu Shi	Male	Adult	120000	11.69524702	5.733341277
2012	1	Hamadori	Minamisouma Shi	Male	Adult			8.361708289
2012	1	Hamadori	Kouya Machi	Male	Subadult	71000	11.17043516	6.516193076
2012	1	Hamadori	Kouya Machi	Female	Subadult	90000	11.40756495	8.29654652
2012	1	Hamadori	Naraha Machi	Male	Adult	130000	11.77528973	8.48467
2012	1	Hamadori	Naraha Machi	Male	Subadult	120000	11.69524702	7.897296473
2012	1	Hamadori	Naraha Machi	Male	Subadult	120000	11.69524702	8.486733984
2012	1	Hamadori	Naraha Machi	Male	Subadult	260000	12.46843691	7.874739125
2012	1	Hamadori	Naraha Machi	Male	Subadult	260000	12.46843691	8.435983136
2012	1	Hamadori	Naraha Machi	Male	Subadult	120000	11.69524702	7.930206207
2012	1	Nakadori	Nihonmatsu Shi	Male	Subadult	89000	11.39639165	4.154184563
2012	1	Nakadori	Nihonmatsu Shi	Male	Adult	190000	12.15477935	7.162397497
2012	1	Nakadori	Nihonmatsu Shi	Female	Subadult	190000	12.15477935	7.371489295
2012	1	Nakadori	Nihonmatsu Shi	Male	Adult	78000	11.26446411	6.056784013
2012	1	Nakadori	Nihonmatsu Shi	Male	Adult	190000	12.15477935	6.900730664
2012	1	Nakadori	Nihonmatsu Shi	Male	Adult	190000	12.15477935	6.993932975
2012	1	Nakadori	Nihonmatsu Shi	Female	Adult	190000	12.15477935	7.402451521
2012	1	Nakadori	Nihonmatsu Shi	Male	Adult	190000	12.15477935	7.207859871
2012	1	Hamadori	Kouya Machi	Male	Adult	75000	11.22524339	7.073269717
2012	1	Hamadori	Naraha Machi	Female	Juvenile	250000	12.4292162	8.213381737
2012	1	Hamadori	Naraha Machi	Male	Juvenile	250000	12.4292162	8.202482447
2012	1	Hamadori	Naraha Machi	Male	Subadult	130000	11.77528973	7.53369371
2012	1	DRZ	Iitate Mura	Female	Adult	220000	12.30138283	8.720950029
2012	1	Hamadori	Kouya Machi	Male	Adult	110000	11.60823564	7.251344983
2012	1	Hamadori	Kouya Machi	Female	Subadult	120000	11.69524702	8.03915739
2012	1	Hamadori	Kouya Machi	Female	Juvenile	130000	11.77528973	7.279318835
2012	1	Hamadori	Minamisouma Shi	Male	Adult	670000	13.41503299	8.032684876
2012	1	Hamadori	Minamisouma Shi	Female	Subadult	670000	13.41503299	8.042378005
2012	1	Hamadori	Minamisouma Shi	Female	Subadult	200000	12.20607265	7.889833751
2012	1	Hamadori	Minamisouma Shi	Male	Subadult	200000	12.20607265	7.919356191
2012	1	Hamadori	Minamisouma Shi	Female	Subadult	260000	12.46843691	10.15812977
2012	1	Hamadori	Kouya Machi	Male	Subadult	120000	11.69524702	7.377758908
2012	1	Hamadori	Kouya Machi	Female	Subadult	110000	11.60823564	8.210668031
2012	1	Nakadori	Sukagawa Shi	Male	Subadult	23000	10.04324949	5.135798437
2012	1	Hamadori	Naraha Machi	Male	Subadult	120000	11.69524702	9.181940897
2012	1	Hamadori	Naraha Machi	Male	Adult			8.546751994
2012	1	Nakadori	Tamura Shi	Male	Subadult	130000	11.77528973	6.00635316
2012	1	Nakadori	Tamura Shi	Male	Subadult	130000	11.77528973	6.02827852
2012	1	Nakadori	Tamura Shi	Male	Subadult	130000	11.77528973	6.152732695
2012	1	Nakadori	Tamura Shi	Male	Adult	140000	11.8493977	6.163314804
2012	1	Nakadori	Tamura Shi	Female	Subadult	94000	11.45105006	5.796057751
2012	1	Nakadori	Tamura Shi	Male	Adult	90000	11.40756495	4.736198448
2012	1	Nakadori	Tamura Shi	Male	Adult	130000	11.77528973	5.866468057
2012	1	Nakadori	Tamura Shi	Male	Adult	130000	11.77528973	6.177944114
2012	1	Hamadori	Kouya Machi	Male	Juvenile	110000	11.60823564	6.98471632
2012	1	Hamadori	Kouya Machi	Female	Subadult	110000	11.60823564	6.726233402
2012	1	Hamadori	Kouya Machi	Female	Subadult	120000	11.69524702	8.089482474
2012	1	Hamadori	Minamisouma Shi	Female	Subadult	180000	12.10071213	7.989560449
2012	1	Hamadori	Minamisouma Shi	Female	Subadult	240000	12.3883942	10.50780352
2012	1	Hamadori	Minamisouma Shi	Male	Subadult	180000	12.10071213	7.832014181
2012	1	Hamadori	Minamisouma Shi	Male	Adult	170000	12.04355372	9.798127037
2012	1	Hamadori	Minamisouma Shi	Female	Subadult	340000	12.7367009	9.239899174
2012	1	Nakadori	Tamura Shi	Male	Adult	150000	11.91839057	5.081404365
2012	1	Nakadori	Tamura Shi	Female	Adult	150000	11.91839057	4.232656178
2012	1	Nakadori	Tamura Shi	Male	Juvenile	150000	11.91839057	3.78191432
2012	1	Nakadori	Nihonmatsu Shi	Male	Adult	160000	11.98292909	6.638567789
2012	1	Nakadori	Tamura Shi	Male	Adult	140000	11.8493977	4.220977213
2012	1	Nakadori	Date Shi	nan	Juvenile	72000	11.1844214	5.707110265
2012	1	Aizu	Shimogou Machi	Female	Subadult	10000	9.210340372	3.020424886
2012	1	DRZ	Iitate Mura	Male	Subadult	310000	12.64432758	7.919356191
2012	1	Hamadori	Naraha Machi	Male	Adult	120000	11.69524702	8.122668023
2012	1	Hamadori	Naraha Machi	Female	Adult	110000	11.60823564	8.02289687
2012	1	Hamadori	Naraha Machi	Male	Adult	250000	12.4292162	8.444622499
2012	1	Hamadori	Naraha Machi	Male	Adult	260000	12.46843691	8.48467
2012	1	Nakadori	Nihonmatsu Shi	Female	Juvenile	45000	10.71441777	5.730099783
2012	1	Hamadori	Minamisouma Shi	Female	Adult	82000	11.31447453	7.779048645
2012	1	Hamadori	Minamisouma Shi	nan	Subadult	82000	11.31447453	7.461640392
2012	1	Hamadori	Kouya Machi	Male	Adult	75000	11.22524339	7.377758908
2012	1	Hamadori	Kouya Machi	Male	Subadult	75000	11.22524339	7.539027056
2012	1	Hamadori	Kouya Machi	Male	Juvenile	77000	11.2515607	7.944492164
2012	1	Hamadori	Kouya Machi	Female	Juvenile	110000	11.60823564	6.762729507
2012	1	Hamadori	Kouya Machi	Female	Juvenile	120000	11.69524702	8.245384468
2012	1	Hamadori	Kouya Machi	Female	Subadult	92000	11.42954386	7.944492164
2012	1	Hamadori	Kouya Machi	Female	Subadult	92000	11.42954386	7.749322465
2012	1	Hamadori	Minamisouma Shi	Male	Subadult	41000	10.62132735	9.004545459
2012	1	Nakadori	Nihonmatsu Shi	Male	Subadult	69000	11.14186178	6.516193076
2012	1	Nakadori	Nihonmatsu Shi	Male	Subadult	91000	11.41861479	5.627621114
2012	1	Nakadori	Nihonmatsu Shi	Male	Juvenile	160000	11.98292909	5.488937726
2012	1	Nakadori	Nihonmatsu Shi	Male	Adult	120000	11.69524702	7.522940918
2012	1	Nakadori	Nihonmatsu Shi	Male	Adult	160000	11.98292909	6.725033642
2012	1	Nakadori	Nihonmatsu Shi	Male	Subadult	89000	11.39639165	4.226833745
2012	1	Nakadori	Nihonmatsu Shi	Female	Juvenile	100000	11.51292546	5.493061443
2012	1	Nakadori	Nihonmatsu Shi	Male	Subadult	150000	11.91839057	7.326465614
2012	1	DRZ	Iitate Mura	Male	Adult	250000	12.4292162	8.717682052
2012	1	Hamadori	Minamisouma Shi	nan	Subadult	160000	11.98292909	7.912056888
2012	1	Hamadori	Minamisouma Shi	nan	Subadult	160000	11.98292909	8.045588281
2012	1	Hamadori	Minamisouma Shi	Male	Subadult	280000	12.54254488	10.05620864
2012	1	Hamadori	Minamisouma Shi	Female	Juvenile	77000	11.2515607	7.43838353
2012	1	Hamadori	Minamisouma Shi	Female	Adult	79000	11.27720313	7.714231145
2012	1	Hamadori	Minamisouma Shi	Female	Juvenile	120000	11.69524702	7.933796875
2012	1	Hamadori	Minamisouma Shi	Male	Juvenile	120000	11.69524702	8.070906089
2012	1	Hamadori	Minamisouma Shi	Female	Adult	340000	12.7367009	10.60162227
2012	1	Hamadori	Naraha Machi	Female	Subadult	270000	12.50617724	8.188689124
2012	1	Hamadori	Naraha Machi	Female	Subadult	270000	12.50617724	8.368693183
2012	1	Hamadori	Kawauchi Mura	Male	Subadult	54000	10.89673933	4.983606622
2012	1	Hamadori	Kawauchi Mura	Male	Juvenile	54000	10.89673933	4.204692619
2012	1	Hamadori	Minamisouma Shi	Male	Adult	180000	12.10071213	8.68440111
2012	1	Nakadori	Tamura Shi	Male	Adult	110000	11.60823564	5.587248658
2012	1	Hamadori	Minamisouma Shi	Male	Adult	190000	12.15477935	8.53503311
2012	1	Hamadori	Minamisouma Shi	Male	Adult	57000	10.95080655	7.851661178
2012	1	Hamadori	Minamisouma Shi	Male	Adult	140000	11.8493977	8.686091728
2012	1	Hamadori	Kouya Machi	Female	Adult	120000	11.69524702	8.29154651
2012	1	Hamadori	Naraha Machi	Female	Adult	120000	11.69524702	7.912056888
2012	1	Nakadori	Sukagawa Shi	Male	Subadult	23000	10.04324949	4.537961436
2012	1	Nakadori	Nihonmatsu Shi	Male	Adult	140000	11.8493977	5.743003188
2012	1	Nakadori	Nihonmatsu Shi	Male	Subadult	130000	11.77528973	4.753590191
2012	1	Nakadori	Nihonmatsu Shi	Male	Adult	86000	11.36210258	5.673323267
2012	1	Nakadori	Nihonmatsu Shi	Male	Adult	89000	11.39639165	5.529429088
2012	1	Nakadori	Nihonmatsu Shi	Female	Juvenile	160000	11.98292909	5.153291594
2012	1	Nakadori	Kouriyama Shi	Male	Adult	29000	10.27505111	4.354141431
2012	1	Nakadori	Nihonmatsu Shi	Male	Subadult	64000	11.06663836	5.996452089
2012	1	Nakadori	Nihonmatsu Shi	Female	Adult	50000	10.81977828	3.020424886
2013	2	Nakadori	Sukagawa Shi	Male	Adult	46000	10.73639668	3.858622229
2013	2	Hamadori	iwaki Shi	Female	Subadult	20000	9.903487553	6.142037406
2013	2	Nakadori	Nihonmatsu Shi	Male	Adult	180000	12.10071213	7.495541944
2013	2	Aizu	Inawashiro Machi	Male	Adult	10000	9.210340372	5.891644212
2013	2	Nakadori	Kawamata Machi	Male	Adult	130000	11.77528973	5.568344504
2013	2	Nakadori	Kawamata Machi	Male	Subadult	140000	11.8493977	7.29301768
2013	2	Aizu	Inawashiro Machi	Female	Adult	10000	9.210340372	4.804021045
2013	2	Nakadori	Kuwaori Machi	Female	Subadult	150000	11.91839057	6.442540166
2013	2	Nakadori	Kawamata Machi	Female	Subadult	200000	12.20607265	7.244227516
2013	2	Nakadori	Sukagawa Shi	Female	Subadult	59000	10.98529272	3.869115504
2013	2	Nakadori	Sukagawa Shi	Female	Subadult	59000	10.98529272	3.891820298
2013	2	Nakadori	Shirakawa Shi	Male	Juvenile	29000	10.27505111	5.18178355
2013	2	Nakadori	Kuwaori Machi	Female	Subadult	110000	11.60823564	6.03068526
2013	2	Nakadori	Kuwaori Machi	Male	Adult	140000	11.8493977	6.368187186
2013	2	Nakadori	Fukushima Shi	Male	Juvenile	32000	10.37349118	4.787491743
2013	2	Nakadori	Sukagawa Shi	Female	Subadult	20000	9.903487553	4.122283931
2013	2	Nakadori	Kuwaori Machi	Male	Subadult	140000	11.8493977	6.02827852
2013	2	Nakadori	Tamura Shi	Female	Subadult	70000	11.15625052	6.937314081
2013	2	Nakadori	Kouriyama Shi	Female	Subadult	30000	10.30895266	3.63758616
2013	2	Hamadori	Minamisouma Shi	Female	Adult	230000	12.34583459	8.058327307
2013	2	Nakadori	Tamura Shi	Male	Adult	120000	11.69524702	8.361708289
2013	2	Nakadori	Kawamata Machi	Female	Subadult	130000	11.77528973	6.642486801
2013	2	Nakadori	Motomiya Shi	Female	Subadult	91000	11.41861479	5.609471795
2013	2	Nakadori	Motomiya Shi	Male	Subadult	76000	11.23848862	5.620400866
2013	2	Nakadori	Motomiya Shi	Female	Adult	78000	11.26446411	4.074141855
2013	2	Nakadori	Tamura Shi	Female	Adult	83000	11.32659589	8.670772279
2013	2	Nakadori	Motomiya Shi	Male	Adult	96000	11.47210347	5.505331536
2013	2	Nakadori	Ishikawachou	Male	Adult	10000	9.210340372	4.225372825
2013	2	Nakadori	Nihonmatsu Shi	Male	Subadult	190000	12.15477935	5.036952602
2013	2	Hamadori	Souma Shi	Male	Adult	35000	10.46310334	5.247024072
2013	2	Nakadori	Motomiya Shi	Female	Subadult	160000	11.98292909	5.463831805
2013	2	Nakadori	Kuwaori Machi	Female	Juvenile	140000	11.8493977	6.011267174
2013	2	Hamadori	Minamisouma Shi	Male	Subadult	260000	12.46843691	9.532423871
2013	2	Nakadori	Motomiya Shi	Female	Adult	93000	11.44035477	5.252273428
2013	2	Nakadori	Motomiya Shi	Male	Juvenile	95000	11.46163217	5.347107531
2013	2	Nakadori	Nihonmatsu Shi	Female	Adult	160000	11.98292909	6.045005314
2013	2	Nakadori	Nihonmatsu Shi	Female	Adult	150000	11.91839057	5.669880923
2013	2	Nakadori	Motomiya Shi	Female	Adult	84000	11.33857208	5.613128106
2013	2	Nakadori	Motomiya Shi	Male	Juvenile	190000	12.15477935	5.886104031
2013	2	Nakadori	Fukushima Shi	Male	Subadult	180000	12.10071213	6.054439346
2013	2	Nakadori	Tamura Shi	Male	Adult	80000	11.28978191	8.784162222
2013	2	Nakadori	Nihonmatsu Shi	Female	Adult	70000	11.15625052	5.616771098
2013	2	Nakadori	Kuwaori Machi	Female	Adult	140000	11.8493977	5.789960171
2013	2	Nakadori	Nihonmatsu Shi	Female	Adult	120000	11.69524702	4.462453884
2013	2	Nakadori	Shirakawa Shi	Male	Subadult	52000	10.858999	4.736198448
2013	2	Hamadori	Souma Shi	Female	Adult	28000	10.23995979	4.258445573
2013	2	Nakadori	Tamura Shi	Male	Subadult	45000	10.71441777	4.603168183
2013	2	Nakadori	Sukagawa Shi	Male	Adult	73000	11.19821472	4.212127598
2013	2	Nakadori	Fukushima Shi	Female	Subadult	220000	12.30138283	7.229838778
2013	2	Nakadori	Shirakawa Shi	Male	Subadult	100000	11.51292546	6.665683718
2013	2	Nakadori	Sukagawa Shi	Male	Juvenile	12000	9.392661929	3.370738174
2013	2	Nakadori	Nihonmatsu Shi	Female	Juvenile	89000	11.39639165	4.001863709
2013	2	Nakadori	Nihonmatsu Shi	Female	Subadult	81000	11.30220443	3.804437795
2013	2	Nakadori	Nihonmatsu Shi	Male	Adult	97000	11.48246626	6.450470422
2013	2	Nakadori	Nihonmatsu Shi	Female	Subadult	82000	11.31447453	4.553876892
2013	2	Nakadori	Nihonmatsu Shi	Male	Adult	77000	11.2515607	4.275276265
2013	2	Nakadori	Nihonmatsu Shi	Male	Adult	65000	11.08214255	5.602118821
2013	2	Nakadori	Nihonmatsu Shi	Female	Subadult	160000	11.98292909	4.753590191
2013	2	Nakadori	Nihonmatsu Shi	Male	Adult	140000	11.8493977	4.461068842
2013	2	Nakadori	Kawamata Machi	nan	Adult	130000	11.77528973	6.365094932
2013	2	Nakadori	Kawamata Machi	Male	Adult	92000	11.42954386	4.501807673
2013	2	Nakadori	Kawamata Machi	Male	Juvenile	92000	11.42954386	5.061328408
2013	2	Nakadori	Tamura Shi	Female	Subadult	78000	11.26446411	7.098375639
2013	2	Nakadori	Tamura Shi	Female	Subadult	100000	11.51292546	5.384953673
2013	2	Nakadori	Tamura Shi	Female	Subadult	120000	11.69524702	4.645351976
2013	2	Nakadori	Tamura Shi	Male	Subadult	70000	11.15625052	4.910446567
2013	2	Nakadori	Sukagawa Shi	Male	Adult	71000	11.17043516	4.144245221
2013	2	Nakadori	Kawamata Machi	Female	Adult	120000	11.69524702	5.550242719
2013	2	Hamadori	Souma Shi	Male	Adult	47000	10.75790288	5.227358278
2013	2	Nakadori	Kawamata Machi	Male	Subadult	91000	11.41861479	6.14074625
2013	2	Nakadori	Fukushima Shi	Male	Adult	33000	10.40426284	4.099995234
2013	2	Hamadori	Souma Shi	Male	Adult	260000	12.46843691	6.399592773
2013	2	Nakadori	Tamura Shi	Male	Adult	110000	11.60823564	4.094177882
2013	2	Nakadori	Nihonmatsu Shi	Male	Adult	180000	12.10071213	4.958639999
2013	2	Nakadori	Tamura Shi	Female	Subadult	91000	11.41861479	5.015291106
2013	2	Nakadori	Tamura Shi	Female	Subadult	18000	9.798127037	3.88793521
2013	2	Nakadori	Nihonmatsu Shi	Female	Adult	150000	11.91839057	4.990432587
2013	2	Nakadori	Kawamata Machi	Male	Juvenile	140000	11.8493977	5.303802297
2013	2	Nakadori	Kawamata Machi	Male	Subadult	92000	11.42954386	5.171052016
2013	2	Hamadori	iwaki Shi	Male	Subadult	26000	10.16585182	4.938064601
2013	2	Aizu	Inawashiro Machi	Male	Adult	17000	9.740968623	3.863672744
2013	2	Nakadori	Nihonmatsu Shi	Female	Subadult	89000	11.39639165	5.298317367
2013	2	Nakadori	Motomiya Shi	Female	Adult	94000	11.45105006	5.367376902
2013	2	Nakadori	Kunimi Machi	Female	Juvenile	91000	11.41861479	5.643324506
2013	2	Nakadori	Tamura Shi	Male	Adult	66000	11.09741002	6.946975992
2013	2	Nakadori	Tamura Shi	Female	Juvenile	12000	9.392661929	3.436242723
2013	2	Nakadori	Nihonmatsu Shi	Male	Adult	80000	11.28978191	4.875960391
2013	2	Nakadori	Nihonmatsu Shi	Female	Subadult	150000	11.91839057	5.093750201
2013	2	DRZ	Iitate Mura	Male	Subadult	580000	13.27078338	7.286191715
2013	2	DRZ	Iitate Mura	Female	Subadult	580000	13.27078338	6.937314081
2013	2	DRZ	Iitate Mura	Female	Juvenile	580000	13.27078338	7.154615357
2013	2	Nakadori	Sukagawa Shi	Male	Subadult	11000	9.305650552	6.573680167
2013	2	DRZ	Iitate Mura	Female	Adult	840000	13.64115717	7.539027056
2013	2	Nakadori	Sukagawa Shi	Male	Adult	73000	11.19821472	5.323009979
2013	2	Hamadori	iwaki Shi	Male	Adult	25000	10.1266311	3.899747975
2013	2	Hamadori	Minamisouma Shi	Male	Adult	200000	12.20607265	6.543911846
2013	2	Nakadori	Nihonmatsu Shi	Male	Adult	140000	11.8493977	4.573679519
2013	2	Nakadori	Kouriyama Shi	Male	Adult	15000	9.61580548	5.198497031
2013	2	Nakadori	Motomiya Shi	Male	Adult	85000	11.35040654	4.532599493
2013	2	Nakadori	Nihonmatsu Shi	Male	Adult	150000	11.91839057	4.94875989
2013	2	Nakadori	Nihonmatsu Shi	Male	Subadult	68000	11.12726298	5.455321115
2013	2	Nakadori	Nihonmatsu Shi	Male	Subadult	150000	11.91839057	4.795790546
2013	2	Nakadori	Nihonmatsu Shi	Male	Adult	150000	11.91839057	8.067776196
2013	2	DRZ	Iitate Mura	Female	Subadult	540000	13.19932442	7.668561108
2013	2	Nakadori	Kouriyama Shi	Female	Subadult	99000	11.50287513	4.644390899
2013	2	Nakadori	Kuwaori Machi	Female	Adult	81000	11.30220443	4.312140507
2013	2	Nakadori	Sukagawa Shi	Male	Adult	71000	11.17043516	4.955827058
2013	2	Nakadori	Tamura Shi	Male	Subadult	55000	10.91508846	5.826000107
2013	2	Aizu	Inawashiro Machi	Male	Adult	17000	9.740968623	4.335982696
2013	2	Nakadori	Kuwaori Machi	Female	Subadult	140000	11.8493977	5.043425117
2013	2	Nakadori	Sukagawa Shi	Female	Subadult	12000	9.392661929	4.8978398
2013	2	DRZ	Iitate Mura	Male	Juvenile	350000	12.76568843	7.122866659
2013	2	DRZ	Iitate Mura	Female	Subadult	840000	13.64115717	7.554858521
2013	2	DRZ	Iitate Mura	Male	Adult	190000	12.15477935	6.467698726
2013	2	Nakadori	Sukagawa Shi	Female	Subadult	18000	9.798127037	5.730099783
2013	2	Nakadori	Tamura Shi	Female	Subadult	12000	9.392661929	3.96271612
2013	2	DRZ	Iitate Mura	Female	Adult	930000	13.74293987	7.090076836
2013	2	DRZ	Iitate Mura	Female	Juvenile	590000	13.28787782	7.200424893
2013	2	DRZ	Iitate Mura	Male	Juvenile	350000	12.76568843	7.177782416
2013	2	DRZ	Iitate Mura	Female	Juvenile	350000	12.76568843	6.845879875
2013	2	DRZ	Iitate Mura	Male	Juvenile	350000	12.76568843	7.098375639
2013	2	DRZ	Iitate Mura	Male	Juvenile	350000	12.76568843	6.735780014
2013	2	DRZ	Iitate Mura	Female	Juvenile	350000	12.76568843	6.927557906
2013	2	DRZ	Iitate Mura	Female	Juvenile	350000	12.76568843	6.703188113
2013	2	Nakadori	Sukagawa Shi	Male	Subadult	14000	9.546812609	4.346399457
2013	2	Nakadori	Sukagawa Shi	Female	Adult	11000	9.305650552	6.684611728
2013	2	Nakadori	Tamura Shi	nan	Adult	10000	9.210340372	3.058707073
2013	2	Hamadori	Minamisouma Shi	Male	Adult	100000	11.51292546	6.527957918
2013	2	DRZ	Iitate Mura	Female	Subadult	330000	12.70684793	8.333270353
2013	2	Nakadori	Date Shi	Male	Subadult	140000	11.8493977	4.859812404
2013	2	Nakadori	Nihonmatsu Shi	Male	Juvenile	150000	11.91839057	5.062595033
2013	2	Nakadori	Nihonmatsu Shi	Female	Juvenile	150000	11.91839057	5.068904202
2013	2	Nakadori	Nihonmatsu Shi	Male	Subadult	190000	12.15477935	4.762173935
2013	2	Nakadori	Nihonmatsu Shi	Female	Juvenile	110000	11.60823564	6.29156914
2013	2	Nakadori	Nihonmatsu Shi	Female	Juvenile	160000	11.98292909	5.616771098
2013	2	Nakadori	Nihonmatsu Shi	Male	Subadult	150000	11.91839057	4.436751534
2013	2	DRZ	Iitate Mura	Male	Subadult	860000	13.66468767	8.199738961
2013	2	DRZ	Iitate Mura	Male	Subadult	660000	13.39999511	6.708084084
2013	2	Nakadori	Tamura Shi	Male	Adult	64000	11.06663836	6.035481433
2013	2	Nakadori	Sukagawa Shi	Male	Subadult	35000	10.46310334	4.927253685
2013	2	Nakadori	Nihonmatsu Shi	Male	Subadult	140000	11.8493977	7.770645234
2013	2	Nakadori	Sukagawa Shi	Male	Adult			6.00635316
2013	2	Nakadori	Sukagawa Shi	Male	Adult	46000	10.73639668	5.236441963
2013	2	Nakadori	Tamura Shi	Female	Adult	34000	10.4341158	7.371489295
2013	2	Nakadori	Tamura Shi	Male	Adult	200000	12.20607265	6.464588304
2013	2	Nakadori	Tamura Shi	Female	Subadult	20000	9.903487553	4.804021045
2013	2	Nakadori	Kawamata Machi	Male	Adult	130000	11.77528973	4.663439094
2013	2	Nakadori	Tamura Shi	Male	Subadult	15000	9.61580548	4.324132656
2013	2	Aizu	Inawashiro Machi	Male	Adult	18000	9.798127037	5.278114659
2013	2	Nakadori	Nihonmatsu Shi	Male	Adult	50000	10.81977828	5.966146739
2013	2	Nakadori	Nihonmatsu Shi	Male	Adult	45000	10.71441777	5.981414211
2013	2	Nakadori	Kunimi Machi	Female	Juvenile	79000	11.27720313	5.411646052
2013	2	Nakadori	Kunimi Machi	Male	Juvenile	92000	11.42954386	5.18178355
2013	2	Nakadori	Kunimi Machi	Female	Adult	46000	10.73639668	4.709530201
2013	2	Nakadori	Date Shi	Male	Adult	180000	12.10071213	5.176149733
2013	2	Nakadori	Kunimi Machi	Female	Juvenile	91000	11.41861479	3.784189634
2013	2	Nakadori	Kunimi Machi	Male	Subadult	91000	11.41861479	4.053522568
2013	2	Nakadori	Kunimi Machi	Female	Juvenile	91000	11.41861479	6.154858094
2013	2	Nakadori	Kunimi Machi	Male	Subadult	91000	11.41861479	5.062595033
2013	2	Nakadori	Nihonmatsu Shi	Male	Adult	68000	11.12726298	4.15575319
2013	2	Nakadori	Kunimi Machi	Female	Subadult	110000	11.60823564	4.744932128
2013	2	Nakadori	Kawamata Machi	Female	Adult	97000	11.48246626	3.04927304
2013	2	Nakadori	Kawamata Machi	Female	Juvenile	92000	11.42954386	4.461299816
2013	2	Nakadori	Sukagawa Shi	Female	Adult	23000	10.04324949	5.030437921
2013	2	Nakadori	Kawamata Machi	Male	Subadult	130000	11.77528973	4.223909767
2013	2	Nakadori	Kawamata Machi	Male	Adult	73000	11.19821472	6.887552572
2013	2	Nakadori	Kouriyama Shi	Male	Adult	99000	11.50287513	5.036952602
2013	2	Aizu	Kitakata Shi	Female	Subadult	11000	9.305650552	4.691347882
2013	2	Nakadori	Nihonmatsu Shi	Male	Adult	57000	10.95080655	4.912654886
2013	2	Nakadori	Kawamata Machi	Male	Adult	160000	11.98292909	4.96284463
2013	2	Nakadori	Kunimi Machi	Male	Subadult	110000	11.60823564	5.164785974
2013	2	Nakadori	Tamura Shi	Male	Subadult	69000	11.14186178	6.042632834
2013	2	Nakadori	Sukagawa Shi	Male	Subadult	100000	11.51292546	5.411646052
2013	2	Nakadori	Sukagawa Shi	Female	Subadult	100000	11.51292546	5.18178355
2013	2	Nakadori	Sukagawa Shi	Female	Adult	100000	11.51292546	4.709530201
2013	2	Nakadori	Nihonmatsu Shi	Female	Adult	110000	11.60823564	5.627621114
2013	2	Nakadori	Nihonmatsu Shi	Female	Subadult	77000	11.2515607	4.337290741
2013	2	Nakadori	Fukushima Shi	Male	Adult	120000	11.69524702	5.153291594
2013	2	Nakadori	Tamura Shi	Male	Adult	57000	10.95080655	5.176149733
2013	2	Nakadori	Tamura Shi	Male	Subadult	18000	9.798127037	3.784189634
2013	2	Nakadori	Kawamata Machi	Male	Adult	120000	11.69524702	4.053522568
2013	2	Nakadori	Kawamata Machi	Male	Subadult	110000	11.60823564	6.154858094
2013	2	Nakadori	Kawamata Machi	Male	Subadult	150000	11.91839057	5.062595033
2013	2	Nakadori	Sukagawa Shi	Male	Subadult	12000	9.392661929	4.15575319
2013	2	Nakadori	Tamura Shi	Female	Subadult	16000	9.680344001	4.579852378
2013	2	Nakadori	Tamura Shi	Female	Adult	18000	9.798127037	5.056245805
2013	2	Nakadori	Nihonmatsu Shi	Female	Juvenile	81000	11.30220443	4.744932128
2013	2	Nakadori	Nihonmatsu Shi	Female	Juvenile	81000	11.30220443	3.04927304
2013	2	Nakadori	Kouriyama Shi	Male	Subadult	79000	11.27720313	4.990432587
2013	2	Nakadori	Kouriyama Shi	Female	Subadult	79000	11.27720313	4.955827058
2013	2	Nakadori	Kawamata Machi	Female	Adult	120000	11.69524702	4.533674184
2013	2	Nakadori	Sukagawa Shi	Male	Adult	67000	11.1124479	4.298645026
2013	2	Nakadori	Kawamata Machi	Male	Adult	100000	11.51292546	4.304065093
2013	2	Nakadori	Kawamata Machi	Male	Adult	110000	11.60823564	6.079933195
2013	2	Nakadori	Nihonmatsu Shi	Male	Adult	56000	10.93310697	5.262690189
2013	2	Nakadori	Kunimi Machi	Male	Subadult	80000	11.28978191	3.925925911
2013	2	Nakadori	Kawamata Machi	Male	Adult	92000	11.42954386	4.351567427
2013	2	Nakadori	Kawamata Machi	Male	Juvenile	120000	11.69524702	5.780743516
2013	2	Nakadori	Kawamata Machi	Female	Juvenile	120000	11.69524702	4.8978398
2013	2	DRZ	Iitate Mura	Male	Adult	540000	13.19932442	6.28785856
2013	2	DRZ	Iitate Mura	Female	Adult	340000	12.7367009	6.442540166
2013	2	DRZ	Iitate Mura	Male	Adult	150000	11.91839057	7.207859871
2013	2	Nakadori	Tamura Shi	Female	Subadult	140000	11.8493977	6.177944114
2013	2	Nakadori	Tamura Shi	Male	Adult	140000	11.8493977	6.001414878
2013	2	Nakadori	Kunimi Machi	Male	Adult	92000	11.42954386	4.663439094
2013	2	Nakadori	Kunimi Machi	Female	Juvenile	90000	11.40756495	5.105945474
2013	2	Nakadori	Kunimi Machi	Female	Juvenile	90000	11.40756495	5.198497031
2013	2	Nakadori	Kunimi Machi	Female	Juvenile	90000	11.40756495	6.265301213
2013	2	Nakadori	Nihonmatsu Shi	Male	Adult	53000	10.87804719	5.549076085
2013	2	Nakadori	Date Shi	Male	Adult	220000	12.30138283	5.288267031
2013	2	Nakadori	Kunimi Machi	Female	Subadult	80000	11.28978191	4.032469159
2013	2	Nakadori	Sukagawa Shi	Male	Subadult	66000	11.09741002	4.691347882
2013	2	Nakadori	Sukagawa Shi	Female	Subadult	66000	11.09741002	5.164785974
2013	2	Nakadori	Nihonmatsu Shi	Male	Adult	53000	10.87804719	4.663439094
2013	2	Nakadori	Kouriyama Shi	Female	Adult	76000	11.23848862	4.520701029
2013	2	Nakadori	Kouriyama Shi	Male	Subadult	99000	11.50287513	4.663439094
2013	2	Nakadori	Nihonmatsu Shi	Male	Subadult	170000	12.04355372	3.784189634
2013	2	Nakadori	Sukagawa Shi	Male	Subadult	28000	10.23995979	6.864847778
2013	2	Nakadori	Nihonmatsu Shi	Female	Subadult	170000	12.04355372	5.438079309
2013	2	Nakadori	Date Shi	Male	Adult	140000	11.8493977	5.361292166
2013	2	Nakadori	Kouriyama Shi	Male	Adult	99000	11.50287513	3.779633817
2014	3	Nakadori	Nihonmatsu Shi	Male	Adult	87000	11.3736634	3.449987546
2014	3	Nakadori	Nihonmatsu Shi	Male	Adult	89000	11.39639165	4.283586562
2014	3	Nakadori	Nihonmatsu Shi	Male	Subadult	150000	11.91839057	4.318820559
2014	3	Nakadori	Motomiya Shi	Male	Subadult	85000	11.35040654	4.310799125
2014	3	Nakadori	Sukagawa Shi	Female	Juvenile	14000	9.546812609	3.169685581
2014	3	Nakadori	Motomiya Shi	Male	Subadult	99000	11.50287513	3.784189634
2014	3	Nakadori	Nihonmatsu Shi	Male	Adult	110000	11.60823564	4.15575319
2014	3	Nakadori	Nihonmatsu Shi	Female	Subadult	170000	12.04355372	5.455321115
2014	3	Nakadori	Nihonmatsu Shi	Female	Adult	120000	11.69524702	4.663439094
2014	3	Nakadori	Kouriyama Shi	Female	Adult	100000	11.51292546	4.700480366
2014	3	Nakadori	Motomiya Shi	Male	Subadult	160000	11.98292909	4.624972813
2014	3	Nakadori	Motomiya Shi	Male	Subadult	100000	11.51292546	5.525452939
2014	3	Nakadori	Motomiya Shi	Female	Subadult	84000	11.33857208	4.593097605
2014	3	Aizu	Bandaichou	Male	Adult	21000	9.952277717	4.356708827
2014	3	Nakadori	Sukagawa Shi	Female	Subadult	23000	10.04324949	4.510859507
2014	3	Nakadori	Motomiya Shi	Male	Subadult	98000	11.49272276	5.293304825
2014	3	Nakadori	Nihonmatsu Shi	Female	Adult	120000	11.69524702	5.187385806
2014	3	Aizu	Inawashiro Machi	Male	Subadult	11000	9.305650552	4.812184355
2014	3	Nakadori	Nihonmatsu Shi	Male	Adult	160000	11.98292909	4.603168183
2014	3	Nakadori	Nihonmatsu Shi	Female	Adult	140000	11.8493977	5.023880521
2014	3	Nakadori	Miharu Machi	Female	Subadult	64000	11.06663836	6.184148891
2014	3	Nakadori	Nihonmatsu Shi	Female	Adult	100000	11.51292546	4.197201948
2014	3	Nakadori	Nihonmatsu Shi	Female	Adult	100000	11.51292546	3.931825633
2014	3	Nakadori	Nihonmatsu Shi	Male	Subadult	42000	10.6454249	5.087596335
2014	3	Nakadori	Sukagawa Shi	Male	Adult	18000	9.798127037	3.668676747
2014	3	Nakadori	Nihonmatsu Shi	Male	Subadult	45000	10.71441777	4.379523504
2014	3	Nakadori	Nihonmatsu Shi	Female	Adult	160000	11.98292909	4.363098625
2014	3	Nakadori	Nihonmatsu Shi	Female	Adult	39000	10.57131693	5.793013608
2014	3	Hamadori	Minamisouma Shi	Female	Adult	280000	12.54254488	5.874930731
2014	3	Nakadori	Kouriyama Shi	Male	Subadult	100000	11.51292546	3.17805383
2014	3	Nakadori	Nihonmatsu Shi	Female	Adult	120000	11.69524702	4.9698133
2014	3	DRZ	Katsurao Mura	Male	Subadult	210000	12.25486281	5.332718793
2014	3	Nakadori	Kouriyama Shi	Female	Subadult	10000	9.210340372
2014	3	Nakadori	Motomiya Shi	Female	Subadult	94000	11.45105006	4.382026635
2014	3	Nakadori	Kouriyama Shi	Male	Juvenile	19000	9.852194258	3.299533728
2014	3	Nakadori	Motomiya Shi	Male	Subadult	87000	11.3736634	4.941642423
2014	3	Hamadori	Minamisouma Shi	Male	Subadult	35000	10.46310334	7.467371067
2014	3	Nakadori	Tamura Shi	Male	Subadult	44000	10.69194491	5.521460918
2014	3	Nakadori	Tamura Shi	Male	Subadult	25000	10.1266311	3.325036021
2014	3	Nakadori	Tamura Shi	Male	Adult	55000	10.91508846	5.356586275
2014	3	Nakadori	Kouriyama Shi	Female	Juvenile	10000	9.210340372	2.262804223
2014	3	Nakadori	Kouriyama Shi	Male	Juvenile	10000	9.210340372	2.388762789
2014	3	Nakadori	Motomiya Shi	Male	Subadult	94000	11.45105006	4.976733742
2014	3	Nakadori	Tamura Shi	Female	Adult	93000	11.44035477	4.393213824
2014	3	Nakadori	Fukushima Shi	Female	Adult	190000	12.15477935	5.590986981
2014	3	Nakadori	Fukushima Shi	Female	Adult	88000	11.38509209	4.579852378
2014	3	Nakadori	Nihonmatsu Shi	Male	Adult	150000	11.91839057	4.905274778
2014	3	Nakadori	Tamura Shi	Male	Adult	37000	10.51867319	4.17438727
2014	3	Nakadori	Nihonmatsu Shi	Female	Adult	80000	11.28978191	3.985273467
2014	3	Nakadori	Nihonmatsu Shi	Female	Adult	78000	11.26446411	3.616308761
2014	3	Hamadori	Minamisouma Shi	Male	Subadult	420000	12.94800999	6.086774727
2014	3	Nakadori	Tamura Shi	Female	Juvenile	97000	11.48246626	5.023880521
2014	3	Nakadori	Tamura Shi	Female	Subadult	160000	11.98292909	5.123963979
2014	3	Nakadori	Tamura Shi	Male	Subadult	200000	12.20607265	4.86753445
2014	3	Nakadori	Tamura Shi	Male	Subadult	31000	10.34174248	4.094344562
2014	3	Nakadori	Tamura Shi	Female	Adult	15000	9.61580548	2.708050201
2014	3	Nakadori	Tamura Shi	Female	Adult	47000	10.75790288	4.063885355
2014	3	Nakadori	Motomiya Shi	Female	Subadult	84000	11.33857208	4.779123493
2014	3	Nakadori	Sukagawa Shi	Male	Subadult	10000	9.210340372	4.320151231
2014	3	Nakadori	Nihonmatsu Shi	Male	Adult	140000	11.8493977	4.820281566
2014	3	Nakadori	Tamura Shi	Male	Adult	85000	11.35040654	4.192680463
2014	3	Nakadori	Nihonmatsu Shi	Male	Adult	67000	11.1124479	8.166216269
2014	3	Nakadori	Tamura Shi	Male	Adult	13000	9.472704636	3.698829785
2014	3	Nakadori	Tamura Shi	Male	Adult	11000	9.305650552	2.917770732
2014	3	Nakadori	Kuwaori Machi	Male	Adult	120000	11.69524702	4.579852378
2014	3	Nakadori	Samekawa Mura	Male	Adult	35000	10.46310334	5.135798437
2014	3	Hamadori	Souma Shi	Male	Adult	170000	12.04355372	5.087596335
2014	3	Nakadori	Tamura Shi	Female	Subadult	24000	10.08580911	3.303216973
2014	3	Nakadori	Nihonmatsu Shi	Male	Subadult	83000	11.32659589	3.589059119
2014	3	Nakadori	Nihonmatsu Shi	Male	Adult	42000	10.6454249	4.955827058
2014	3	Nakadori	Nihonmatsu Shi	Male	Adult	39000	10.57131693	5.351858133
2014	3	Nakadori	Tamura Shi	Female	Adult	47000	10.75790288	5.204006687
2014	3	Nakadori	Nihonmatsu Shi	Female	Adult	69000	11.14186178	4.21508618
2014	3	Hamadori	Minamisouma Shi	Female	Subadult	23000	10.04324949	4.403054002
2014	3	Nakadori	Date Shi	Female	Adult	180000	12.10071213	6.142037406
2014	3	Nakadori	Nihonmatsu Shi	Female	Juvenile	37000	10.51867319	5.814130532
2014	3	Nakadori	Nihonmatsu Shi	Male	Adult	38000	10.54534144	4.836281907
2014	3	Nakadori	Tamura Shi	Male	Juvenile	100000	11.51292546	4.182050143
2014	3	Nakadori	Tamura Shi	Female	Juvenile	76000	11.23848862	3.845883203
2014	3	Nakadori	Tamura Shi	Male	Subadult	21000	9.952277717	6.829793738
2014	3	Nakadori	Tamura Shi	Male	Adult	62000	11.03488966	3.90197267
2014	3	Nakadori	Kunimi Machi	Male	Subadult	110000	11.60823564	5.135798437
2014	3	Nakadori	Kuwaori Machi	Female	Juvenile	140000	11.8493977	5.010635294
2014	3	Nakadori	Samekawa Mura	Male	Subadult	18000	9.798127037	2.785011242
2014	3	Nakadori	Nihonmatsu Shi	Male	Adult	38000	10.54534144	4.779123493
2014	3	Nakadori	Samekawa Mura	Male	Adult	18000	9.798127037	4.634728988
2014	3	DRZ	Katsurao Mura	Male	Subadult	190000	12.15477935	8.22684089
2014	3	DRZ	Tomioka Machi	Male	Adult	380000	12.84792653	5.746203191
2014	3	Hamadori	Souma Shi	Male	Adult	48000	10.77895629	4.432006567
2014	3	Nakadori	Nihonmatsu Shi	Female	Juvenile	42000	10.6454249	4.682131227
2014	3	Hamadori	Souma Shi	Female	Adult	110000	11.60823564	4.575741375
2014	3	Nakadori	Sukagawa Shi	Male	Adult	76000	11.23848862	4.249922794
2014	3	Nakadori	Nihonmatsu Shi	Female	Subadult	40000	10.59663473	4.9698133
2014	3	DRZ	Tomioka Machi	Male	Adult	670000	13.41503299	7.996317232
2014	3	DRZ	Tomioka Machi	Male	Adult	490000	13.10216067	5.556828062
2014	3	Hamadori	Souma Shi	Male	Adult	60000	11.00209984	3.875359021
2014	3	Nakadori	Sukagawa Shi	Male	Adult	78000	11.26446411	4.422448549
2014	3	Nakadori	Kouriyama Shi	Female	Adult	99000	11.50287513	3.61361697
2014	3	Nakadori	Sukagawa Shi	Female	Adult	78000	11.26446411	4.321480135
2014	3	Aizu	Aizumisato Machi	Female	Subadult	10000	9.210340372	1.873339456
2014	3	Hamadori	Minamisouma Shi	Female	Subadult	240000	12.3883942	5.484796933
2014	3	Nakadori	Fukushima Shi	Male	Adult	80000	11.28978191	5.214935758
2014	3	Nakadori	Samekawa Mura	Male	Subadult	11000	9.305650552	5.370638028
2014	3	Nakadori	Nihonmatsu Shi	Male	Adult	51000	10.83958091	5.236441963
2014	3	Nakadori	Sukagawa Shi	Male	Adult	23000	10.04324949	5.170483995
2014	3	Nakadori	Nihonmatsu Shi	Male	Adult	86000	11.36210258	5.541263545
2014	3	Aizu	Inawashiro Machi	Male	Juvenile	10000	9.210340372	3.605497845
2014	3	Hamadori	Souma Shi	Male	Adult	48000	10.77895629	5.545177444
2014	3	Aizu	Inawashiro Machi	Male	Adult	10000	9.210340372	2.525728644
2014	3	Nakadori	Nihonmatsu Shi	Male	Adult	42000	10.6454249	5.620400866
2014	3	Nakadori	Nihonmatsu Shi	Male	Subadult	130000	11.77528973	6.393590754
2014	3	Nakadori	Sukagawa Shi	Female	Adult	12000	9.392661929	5.398162702
2014	3	Nakadori	Sukagawa Shi	Male	Adult	29000	10.27505111	5.361292166
2014	3	Nakadori	Sukagawa Shi	Male	Juvenile	28000	10.23995979	5.176149733
2014	3	Nakadori	Nihonmatsu Shi	Female	Subadult	44000	10.69194491	6.746412129
2014	3	Nakadori	Nihonmatsu Shi	Male	Subadult	42000	10.6454249	6.09356977
2014	3	Nakadori	Nihonmatsu Shi	Male	Adult	65000	11.08214255	6.320768294
2014	3	Nakadori	Nihonmatsu Shi	Female	Adult	140000	11.8493977	6.593044534
2014	3	DRZ	Tomioka Machi	Male	Adult	490000	13.10216067	8.941152882
2014	3	Nakadori	Motomiya Shi	Male	Juvenile	98000	11.49272276	5.955837369
2014	3	Nakadori	Nihonmatsu Shi	Female	Subadult	160000	11.98292909	6.697034248
2014	3	Nakadori	Nihonmatsu Shi	Male	Subadult	76000	11.23848862	6.543911846
2014	3	Nakadori	Nihonmatsu Shi	Male	Juvenile	98000	11.49272276	6.553933404
2014	3	Nakadori	Sukagawa Shi	Male	Adult	12000	9.392661929	7.170119543
2014	3	Nakadori	Nihonmatsu Shi	Male	Subadult	71000	11.17043516	6.406879986
2014	3	DRZ	Tomioka Machi	Male	Subadult	410000	12.92391244	9.314700387
2014	3	Nakadori	Sukagawa Shi	Female	Adult	78000	11.26446411	5.575949103
2014	3	Nakadori	Kawamata Machi	Male	Adult	160000	11.98292909	6.416732283
2014	3	Nakadori	Kawamata Machi	Male	Subadult	160000	11.98292909	5.332718793
2014	3	Nakadori	Kawamata Machi	Female	Subadult	190000	12.15477935	6.084499413
2014	3	Nakadori	Kawamata Machi	Male	Subadult	190000	12.15477935	6.070737728
2014	3	Nakadori	Kawamata Machi	Female	Subadult	190000	12.15477935	5.231108617
2014	3	Nakadori	Kawamata Machi	nan	Adult	140000	11.8493977	5.583496309
2014	3	Nakadori	Kawamata Machi	Male	Subadult	130000	11.77528973	5.65248918
2014	3	Nakadori	Kunimi Machi	Female	Subadult	110000	11.60823564	6.695798917
2014	3	Nakadori	Kunimi Machi	Female	Subadult	110000	11.60823564	6.421622268
2014	3	Nakadori	Nihonmatsu Shi	Female	Juvenile	140000	11.8493977	6.018593214
2014	3	DRZ	Katsurao Mura	Male	Subadult	180000	12.10071213	8.701180028
2014	3	DRZ	Katsurao Mura	Male	Adult	340000	12.7367009	8.98469369
2014	3	Nakadori	Sukagawa Shi	Female	Juvenile	10000	9.210340372	5.726847748
2014	3	Nakadori	Nihonmatsu Shi	Male	Adult	83000	11.32659589	6.368187186
2014	3	Nakadori	Kunimi Machi	Female	Subadult	110000	11.60823564	6.865891075
2014	3	Nakadori	Nihonmatsu Shi	Male	Subadult	76000	11.23848862	5.398162702
2014	3	Hamadori	Minamisouma Shi	Female	Subadult	91000	11.41861479	6.975413927
2014	3	Hamadori	Minamisouma Shi	Female	Subadult	91000	11.41861479	7.146772179
2014	3	Hamadori	Minamisouma Shi	Female	Subadult	91000	11.41861479	7.029972912
2014	3	Nakadori	Kunimi Machi	Female	Subadult	110000	11.60823564	6.777646594
2014	3	Nakadori	Nihonmatsu Shi	Female	Adult	140000	11.8493977	6.850126166
2014	3	Nakadori	Nihonmatsu Shi	Male	Adult	140000	11.8493977	5.739792912
2014	3	Nakadori	Kunimi Machi	Male	Adult	90000	11.40756495	5.313205979
2014	3	Nakadori	Kunimi Machi	Male	Adult	99000	11.50287513	6.428105273
2014	3	Nakadori	Kunimi Machi	Female	Juvenile	93000	11.44035477	6.03787092
2014	3	Nakadori	Kunimi Machi	Male	Subadult	120000	11.69524702	7.192934221
2014	3	Nakadori	Date Shi	Female	Adult	230000	12.34583459	6.674561392
2014	3	Nakadori	Kunimi Machi	Male	Juvenile	91000	11.41861479	5.690359454
2014	3	Nakadori	Kunimi Machi	Male	Subadult	110000	11.60823564	6.352629396
2014	3	Nakadori	Kunimi Machi	Female	Juvenile	110000	11.60823564	6.068425588
2014	3	Nakadori	Kunimi Machi	Male	Juvenile	91000	11.41861479	5.463831805
2014	3	Nakadori	Nihonmatsu Shi	Female	Subadult	160000	11.98292909	6.302618976
2014	3	Nakadori	Nihonmatsu Shi	Female	Subadult	160000	11.98292909	6.378426184
2014	3	Nakadori	Sukagawa Shi	Male	Subadult	21000	9.952277717	5.840641657
2014	3	Aizu	Nishiaizu Machi	Male	Adult	10000	9.210340372	3.453157121
2014	3	Nakadori	Kunimi Machi	Female	Subadult	100000	11.51292546	5.905361848
2014	3	Nakadori	Kunimi Machi	Female	Adult	94000	11.45105006	5.733341277
2014	3	Aizu	Nishiaizu Machi	Male	Adult	10000	9.210340372	2.970414466
2014	3	Nakadori	Kunimi Machi	Male	Juvenile	68000	11.12726298	6.391917113
2014	3	Nakadori	Kunimi Machi	Female	Juvenile	68000	11.12726298	6.376726948
2014	3	Nakadori	Kunimi Machi	Female	Adult	140000	11.8493977	6.008813185
2014	3	Nakadori	Kunimi Machi	Male	Juvenile	91000	11.41861479	5.476463552
2014	3	Nakadori	Nihonmatsu Shi	Male	Juvenile	150000	11.91839057	5.84932478
2014	3	Nakadori	Nihonmatsu Shi	Female	Adult	160000	11.98292909	5.869296913
2014	3	Aizu	Nishiaizu Machi	Male	Adult	10000	9.210340372	3.165475048
2014	3	Nakadori	Kunimi Machi	Male	Adult	110000	11.60823564	4.875197323
2014	3	Nakadori	Sukagawa Shi	Male	Juvenile	77000	11.2515607	3.706228092
2014	3	Nakadori	Tamura Shi	Female	Adult	32000	10.37349118	5.308267697
2014	3	Nakadori	Tamura Shi	Female	Juvenile	30000	10.30895266	5.416100402
2014	3	Nakadori	Sukagawa Shi	Female	Adult	71000	11.17043516	4.890349128
2014	3	Nakadori	Sukagawa Shi	Female	Subadult	71000	11.17043516	3.523415014
2014	3	Nakadori	Kunimi Machi	Female	Adult	130000	11.77528973	6.354370041
2014	3	Nakadori	Kunimi Machi	Male	Adult	110000	11.60823564	6.018593214
2014	3	Nakadori	Tamura Shi	Male	Adult	230000	12.34583459	7.878534196
2014	3	Nakadori	Tamura Shi	Male	Subadult	19000	9.852194258	5.924255797
2014	3	Nakadori	Tamura Shi	Male	Adult	19000	9.852194258	5.59471138
2014	3	Nakadori	Tamura Shi	Male	Adult	17000	9.740968623	4.844187086
2014	3	Nakadori	Sukagawa Shi	Male	Adult	20000	9.903487553	5.468060141
2014	3	Nakadori	Kunimi Machi	Female	Adult	68000	11.12726298	5.641907071
2014	3	Nakadori	Tamura Shi	Female	Subadult	120000	11.69524702	6.956545443
2014	3	Hamadori	Minamisouma Shi	Female	Juvenile	50000	10.81977828	5.33753808
2014	3	Nakadori	Kunimi Machi	Female	Subadult	99000	11.50287513	5.451038454
2014	3	Aizu	Nishiaizu Machi	Female	Juvenile	10000	9.210340372	2.206074193
2014	3	Hamadori	Minamisouma Shi	Male	Subadult	550000	13.21767356	8.817297784
2014	3	Hamadori	Minamisouma Shi	Male	Juvenile	390000	12.87390202	8.974618038
2014	3	Hamadori	Minamisouma Shi	Male	Adult	390000	12.87390202	10.0647557
2014	3	Hamadori	Minamisouma Shi	Male	Subadult	550000	13.21767356	8.411832676
2014	3	Nakadori	Sukagawa Shi	Male	Subadult	11000	9.305650552	6.541029999
2014	3	Nakadori	Kunimi Machi	Male	Adult	140000	11.8493977	5.537334267
2014	3	Aizu	Nishiaizu Machi	Female	Adult	10000	9.210340372	3.230804396
2014	3	DRZ	Tomioka Machi	Male	Subadult	330000	12.70684793	7.992944547
2014	3	Hamadori	Minamisouma Shi	Female	Adult	190000	12.15477935	8.93458687
2014	3	Nakadori	Nihonmatsu Shi	Male	Adult	120000	11.69524702	5.521460918
2014	3	Nakadori	Tamura Shi	Female	Juvenile	97000	11.48246626	6.109247583
2014	3	Nakadori	Motomiya Shi	Male	Subadult	110000	11.60823564	7.090076836
2014	3	Nakadori	Nihonmatsu Shi	Male	Subadult	200000	12.20607265	7.146772179
2014	3	Nakadori	Nihonmatsu Shi	Male	Adult	130000	11.77528973	6.946975992
2014	3	DRZ	Katsurao Mura	Male	Subadult	230000	12.34583459	8.384804003
2014	3	DRZ	Katsurao Mura	Male	Subadult	170000	12.04355372	7.889833751
2014	3	Nakadori	Sukagawa Shi	Male	Adult	74000	11.21182037	3.310543013
2014	3	Nakadori	Motomiya Shi	Female	Adult	64000	11.06663836	5.863631176
2014	3	Nakadori	Tamura Shi	Male	Subadult	20000	9.903487553	4.019980147
2015	4	Nakadori	Kuwaori Machi	Male	Adult	130000	11.77528973	5.241747015
2015	4	Nakadori	Kuwaori Machi	Male	Subadult	140000	11.8493977	5.874930731
2015	4	Nakadori	Kuwaori Machi	Male	Subadult	110000	11.60823564	6.459904454
2015	4	Nakadori	Kuwaori Machi	Male	Subadult	120000	11.69524702	5.579729826
2015	4	Nakadori	Kouriyama Shi	Female	Adult	10000	9.210340372	2.833213344
2015	4	Nakadori	Kuwaori Machi	Male	Adult	92000	11.42954386	5.587248658
2015	4	Nakadori	Sukagawa Shi	Male	Adult	18000	9.798127037	4.575741375
2015	4	Nakadori	Kunimi Machi	Female	Adult	110000	11.60823564	4.700480366
2015	4	Aizu	Aizumisato Machi	Male	Subadult	10000	9.210340372
2015	4	Nakadori	Kuwaori Machi	Female	Subadult	170000	12.04355372	6.487684018
2015	4	Nakadori	Kouriyama Shi	Male	Adult	10000	9.210340372	3.681351188
2015	4	Nakadori	Tanakura Machi	Male	Subadult	12000	9.392661929	3.342861805
2015	4	Nakadori	Kuwaori Machi	Female	Subadult	140000	11.8493977	4.346399457
2015	4	Nakadori	Kuwaori Machi	Male	Adult	120000	11.69524702	4.15261347
2015	4	Nakadori	Kunimi Machi	Male	Subadult	97000	11.48246626	5.934894196
2015	4	Nakadori	Kuwaori Machi	Male	Subadult	140000	11.8493977	4.836281907
2015	4	Nakadori	Kuwaori Machi	Male	Adult	99000	11.50287513	4.360547603
2015	4	Nakadori	Kuwaori Machi	Female	Subadult	110000	11.60823564	6.993932975
2015	4	Aizu	Inawashiro Machi	Male	Subadult	10000	9.210340372	3.586292865
2015	4	Nakadori	Kunimi Machi	Female	Juvenile	97000	11.48246626	5.937536205
2015	4	Nakadori	Kuwaori Machi	Female	Subadult	140000	11.8493977	6.061456919
2015	4	Nakadori	Kuwaori Machi	Female	Subadult	140000	11.8493977	5.068904202
2015	4	Nakadori	Kuwaori Machi	Male	Subadult	110000	11.60823564	4.859812404
2015	4	Nakadori	Kuwaori Machi	Female	Subadult	140000	11.8493977	5.365976015
2015	4	Aizu	Bandaichou	Male	Subadult	11000	9.305650552	3.795489189
2015	4	Nakadori	Kuwaori Machi	Male	Subadult	140000	11.8493977	5.416100402
2015	4	Nakadori	Kuwaori Machi	Female	Subadult	150000	11.91839057	5.030437921
2015	4	Nakadori	Kuwaori Machi	Male	Adult	110000	11.60823564	4.634728988
2015	4	Nakadori	Motomiya Shi	Male	Adult	85000	11.35040654	4.293195421
2015	4	Nakadori	Kouriyama Shi	Male	Adult	10000	9.210340372	2.459588842
2015	4	Nakadori	Kouriyama Shi	Male	Subadult	10000	9.210340372	1.95160817
2015	4	Nakadori	Kuwaori Machi	Male	Adult	150000	11.91839057	5.105945474
2015	4	Nakadori	Sukagawa Shi	Female	Subadult	71000	11.17043516	5.537334267
2015	4	Nakadori	Kunimi Machi	Male	Subadult	140000	11.8493977	4.94875989
2015	4	Nakadori	Kuwaori Machi	Female	Subadult	140000	11.8493977	5.564520407
2015	4	Nakadori	Ishikawachou	Male	Subadult	10000	9.210340372	3.597312261
2015	4	Nakadori	Sukagawa Shi	Male	Subadult	71000	11.17043516	4.912654886
2015	4	Nakadori	Sukagawa Shi	Male	Subadult	71000	11.17043516	4.795790546
2015	4	Nakadori	Sukagawa Shi	Female	Subadult	71000	11.17043516	5.003946306
2015	4	Nakadori	Fukushima Shi	Male	Subadult	86000	11.36210258	5.099866428
2015	4	Nakadori	Kuwaori Machi	Female	Subadult	130000	11.77528973	5.38907173
2015	4	Nakadori	Kuwaori Machi	Male	Subadult	140000	11.8493977	5.068904202
2015	4	Nakadori	Kuwaori Machi	Male	Adult	140000	11.8493977	4.852030264
2015	4	Nakadori	Samekawa Mura	Female	Subadult	17000	9.740968623	4.032469159
2015	4	Aizu	Inawashiro Machi	Male	Subadult	10000	9.210340372	2.949688335
2015	4	Nakadori	Kouriyama Shi	Male	Juvenile	17000	9.740968623	2.360854001
2015	4	Nakadori	Kouriyama Shi	Male	Juvenile	14000	9.546812609	2.388762789
2015	4	Nakadori	Tanakura Machi	Female	Adult	51000	10.83958091	3.33220451
2015	4	Nakadori	Tanakura Machi	Male	Adult	15000	9.61580548	4.268297869
2015	4	Nakadori	Tanakura Machi	Male	Subadult	34000	10.4341158	3.893859035
2015	4	Hamadori	Minamisouma Shi	Female	Subadult	20000	9.903487553	4.672828834
2015	4	Nakadori	Kuwaori Machi	Male	Adult	150000	11.91839057	4.990432587
2015	4	Nakadori	Kuwaori Machi	Male	Adult	150000	11.91839057	5.062595033
2015	4	Hamadori	Souma Shi	Male	Adult	59000	10.98529272	4.672828834
2015	4	Aizu	Inawashiro Machi	Male	Adult	10000	9.210340372	2.63905733
2015	4	Nakadori	Samekawa Mura	Male	Adult	18000	9.798127037	4.753590191
2015	4	Hamadori	Minamisouma Shi	Male	Adult	250000	12.4292162	7.170119543
2015	4	Hamadori	Minamisouma Shi	Male	Subadult	350000	12.76568843	3.265759411
2015	4	Nakadori	Tanakura Machi	Male	Adult	38000	10.54534144	3.063390922
2015	4	Hamadori	Minamisouma Shi	Female	Subadult	120000	11.69524702	5.501258211
2015	4	Aizu	Inawashiro Machi	Male	Adult	13000	9.472704636	3.258096538
2015	4	Aizu	Inawashiro Machi	Male	Adult	10000	9.210340372	3.349904087
2015	4	Nakadori	Nihonmatsu Shi	Male	Adult	170000	12.04355372	5.257495372
2015	4	Nakadori	Nihonmatsu Shi	Male	Adult	180000	12.10071213	4.727387819
2015	4	Nakadori	Nihonmatsu Shi	Female	Adult	180000	12.10071213	5.442417711
2015	4	Nakadori	Nihonmatsu Shi	Male	Adult	120000	11.69524702	4.634728988
2015	4	Nakadori	Nihonmatsu Shi	Female	Adult	140000	11.8493977	4.94875989
2015	4	Nakadori	Nihonmatsu Shi	Female	Adult	74000	11.21182037	4.86753445
2015	4	Nakadori	Nihonmatsu Shi	Male	Subadult	120000	11.69524702	3.947390149
2015	4	Nakadori	Nihonmatsu Shi	Male	Subadult	110000	11.60823564	3.974058396
2015	4	Nakadori	Nihonmatsu Shi	Male	Adult	110000	11.60823564	4.842772701
2015	4	Nakadori	Nihonmatsu Shi	Male	Adult	170000	12.04355372	6.184881818
2015	4	Hamadori	Minamisouma Shi	Male	Adult	120000	11.69524702	5.621564319
2015	4	Nakadori	Nihonmatsu Shi	Male	Adult	110000	11.60823564	5.8559844
2015	4	Nakadori	Nihonmatsu Shi	Male	Adult	110000	11.60823564	4.204744558
2015	4	Nakadori	Kuwaori Machi	Male	Adult	150000	11.91839057	5.328327523
2015	4	Nakadori	Nihonmatsu Shi	Female	Subadult	120000	11.69524702	3.857655095
2015	4	Nakadori	Nihonmatsu Shi	Male	Adult	110000	11.60823564	5.127396771
2015	4	Nakadori	Nihonmatsu Shi	Male	Adult	180000	12.10071213	6.121813632
2015	4	Nakadori	Kouriyama Shi	Male	Subadult	10000	9.210340372	4.208820952
2015	4	Nakadori	Kouriyama Shi	Male	Subadult	10000	9.210340372	3.552899352
2015	4	Aizu	Inawashiro Machi	Female	Adult	10000	9.210340372	2.310560207
2015	4	Nakadori	Date Shi	Male	Juvenile	240000	12.3883942	6.774457573
2015	4	Nakadori	Kunimi Machi	Female	Subadult	140000	11.8493977	5.640281992
2015	4	Nakadori	Kuwaori Machi	Female	Subadult	150000	11.91839057	4.915244178
2015	4	Nakadori	Kuwaori Machi	Female	Adult	130000	11.77528973	5.512290195
2015	4	Nakadori	Kuwaori Machi	Male	Adult	150000	11.91839057	5.226763898
2015	4	Nakadori	Kuwaori Machi	Male	Adult	140000	11.8493977	5.6980427
2015	4	Nakadori	Sukagawa Shi	Male	Subadult	12000	9.392661929	3.169485561
2015	4	Nakadori	Ishikawachou	Male	Subadult	22000	9.998797732	3.607425334
2015	4	Hamadori	Minamisouma Shi	Female	Subadult	54000	10.89673933	5.243597154
2015	4	Nakadori	Nihonmatsu Shi	Male	Subadult	150000	11.91839057	4.727299319
2015	4	Nakadori	Nihonmatsu Shi	Male	Juvenile	170000	12.04355372	4.978869391
2015	4	Nakadori	Nihonmatsu Shi	Female	Subadult	160000	11.98292909	4.762857462
2015	4	Nakadori	Nihonmatsu Shi	Male	Juvenile	160000	11.98292909	4.862753811
2015	4	Nakadori	Nihonmatsu Shi	Male	Adult	85000	11.35040654	4.701025672
2015	4	Nakadori	Nihonmatsu Shi	Male	Adult	160000	11.98292909	5.341712049
2015	4	Nakadori	Nihonmatsu Shi	Male	Adult	170000	12.04355372	5.154851072
2015	4	Nakadori	Nihonmatsu Shi	Male	Subadult	140000	11.8493977	4.993489135
2015	4	Nakadori	Nihonmatsu Shi	Male	Adult	140000	11.8493977	5.104247063
2015	4	Nakadori	Nihonmatsu Shi	Male	Subadult	140000	11.8493977	4.583537886
2015	4	Nakadori	Tanakura Machi	Male	Juvenile	18000	9.798127037	4.325244621
2015	4	Nakadori	Nihonmatsu Shi	Male	Subadult	74000	11.21182037	4.5986691
2015	4	Nakadori	Sukagawa Shi	Female	Juvenile	32000	10.37349118	3.780158794
2015	4	Nakadori	Nihonmatsu Shi	Male	Juvenile	110000	11.60823564	4.725527683
2015	4	Nakadori	Nihonmatsu Shi	Male	Adult	160000	11.98292909	4.191168747
2015	4	Nakadori	Nihonmatsu Shi	Female	Subadult	140000	11.8493977	5.866807943
2015	4	Nakadori	Nihonmatsu Shi	Female	Subadult	160000	11.98292909	5.992264227
2015	4	Nakadori	Kouriyama Shi	Male	Juvenile	18000	9.798127037	2.442694801
2015	4	Nakadori	Hirata Mura	Male	Adult	10000	9.210340372	2.735276187
2015	4	Nakadori	Nihonmatsu Shi	Female	Adult	83000	11.32659589	6.352664239
2015	4	Nakadori	Sukagawa Shi	Male	Subadult	38000	10.54534144	4.837075243
2015	4	Nakadori	Nihonmatsu Shi	Female	Subadult	170000	12.04355372	6.720232218
2015	4	Nakadori	Nihonmatsu Shi	Female	Subadult	170000	12.04355372	6.937314081
2015	4	Nakadori	Nihonmatsu Shi	Male	Adult	160000	11.98292909	6.155685777
2015	4	Nakadori	Tamagawa Mura	Male	Juvenile	25000	10.1266311	4.18816879
2015	4	Nakadori	Kuwaori Machi	Male	Subadult	150000	11.91839057	5.160892691
2015	4	Nakadori	Kuwaori Machi	Male	Adult	150000	11.91839057	6.087456313
2015	4	Nakadori	Nihonmatsu Shi	Male	Adult	76000	11.23848862	5.319491602
2015	4	Nakadori	Nihonmatsu Shi	Female	Adult	79000	11.27720313	5.441074818
2015	4	Nakadori	Nihonmatsu Shi	Male	Subadult	81000	11.30220443	5.372264612
2015	4	Nakadori	Kouriyama Shi	Male	Adult	10000	9.210340372	2.379546134
2015	4	Nakadori	Nihonmatsu Shi	Male	Adult	97000	11.48246626	5.583496309
2015	4	Aizu	Bandaichou	Male	Adult	24000	10.08580911	4.859812404
2015	4	Nakadori	Nihonmatsu Shi	Male	Subadult	170000	12.04355372	6.799055862
2015	4	Nakadori	Nihonmatsu Shi	Female	Adult	150000	11.91839057	6.539585956
2015	4	Nakadori	Nihonmatsu Shi	Male	Adult	78000	11.26446411	5.926926026
2015	4	Nakadori	Nihonmatsu Shi	Female	Subadult	88000	11.38509209	6.363028104
2015	4	Nakadori	Nihonmatsu Shi	Male	Adult	180000	12.10071213	7.615791072
2015	4	Nakadori	Nihonmatsu Shi	Female	Juvenile	170000	12.04355372	7.029972912
2015	4	Nakadori	Nihonmatsu Shi	Female	Subadult	170000	12.04355372	6.777646594
2015	4	Nakadori	Nihonmatsu Shi	Female	Juvenile	110000	11.60823564	6.212606096
2015	4	Nakadori	Nihonmatsu Shi	Female	Adult	170000	12.04355372	7.467371067
2015	4	Hamadori	Souma Shi	Male	Subadult	73000	11.19821472	10.09823163
2015	4	Nakadori	Tanakura Machi	Male	Subadult	53000	10.87804719	6.81014245
2015	4	Nakadori	Nihonmatsu Shi	Male	Juvenile	150000	11.91839057	6.12249281
2015	4	Nakadori	Nihonmatsu Shi	Male	Adult	130000	11.77528973	5.84932478
2015	4	Nakadori	Motomiya Shi	Male	Adult	80000	11.28978191	4.875197323
2015	4	Nakadori	Sukagawa Shi	Male	Subadult	16000	9.680344001	5.303304908
2015	4	Nakadori	Kuwaori Machi	Male	Juvenile	99000	11.50287513	3.862832761
2015	4	Nakadori	Nihonmatsu Shi	Male	Adult	83000	11.32659589	5.886104031
2015	4	Hamadori	Souma Shi	Female	Adult	29000	10.27505111	5.493061443
2015	4	Aizu	Inawashiro Machi	Male	Adult	10000	9.210340372	5.424950017
2015	4	Nakadori	Nihonmatsu Shi	Male	Subadult	38000	10.54534144	6.426488457
2015	4	Nakadori	Nihonmatsu Shi	Male	Subadult	43000	10.66895539	7.333023014
2015	4	Nakadori	Nihonmatsu Shi	Male	Subadult	170000	12.04355372	6.318968114
2015	4	Nakadori	Nihonmatsu Shi	Male	Juvenile	65000	11.08214255	5.866468057
2015	4	Nakadori	Sukagawa Shi	Male	Juvenile	18000	9.798127037	4.289321808
2015	4	Hamadori	Minamisouma Shi	Male	Subadult	54000	10.89673933	9.004545459
2015	4	Nakadori	Sukagawa Shi	Male	Adult	75000	11.22524339	5.221598296
2015	4	Nakadori	Sukagawa Shi	Male	Subadult	64000	11.06663836	6.456769656
2015	4	Hamadori	Souma Shi	Male	Adult	130000	11.77528973	6.550665963
2015	4	Nakadori	Sukagawa Shi	Male	Subadult	18000	9.798127037	4.292416429
2015	4	Hamadori	Minamisouma Shi	Female	Subadult	47000	10.75790288	6.603808314
2015	4	Nakadori	Sukagawa Shi	Female	Juvenile	11000	9.305650552	4.852030264
2015	4	Nakadori	Sukagawa Shi	Male	Adult	64000	11.06663836	6.184148891
2015	4	Nakadori	Fukushima Shi	Male	Adult	51000	10.83958091	6.100318952
2015	4	Nakadori	Nihonmatsu Shi	Female	Subadult	150000	11.91839057	5.700443573
2015	4	Nakadori	Date Shi	Male	Juvenile	300000	12.61153775	7.377758908
2015	4	Nakadori	Kunimi Machi	Female	Juvenile	93000	11.44035477	5.327876169
2015	4	Nakadori	Sukagawa Shi	Female	Adult	16000	9.680344001	3.890104541
2015	4	Nakadori	Sukagawa Shi	Male	Adult	76000	11.23848862	5.676342759
2015	4	Nakadori	Sukagawa Shi	Female	Adult	73000	11.19821472	6.469265821
2015	4	Nakadori	Kunimi Machi	Male	Adult	130000	11.77528973	6.323031917
2015	4	Nakadori	Kunimi Machi	Female	Adult	140000	11.8493977	6.937314081
2015	4	Nakadori	Kunimi Machi	Male	Adult	68000	11.12726298	6.162683026
2015	4	Nakadori	Nihonmatsu Shi	Female	Subadult	120000	11.69524702	6.889672771
2015	4	Nakadori	Nihonmatsu Shi	Female	Subadult	41000	10.62132735	6.937314081
2015	4	Nakadori	Nihonmatsu Shi	Male	Adult	150000	11.91839057	6.966024187
2015	4	Nakadori	Nihonmatsu Shi	Female	Subadult	78000	11.26446411	6.993932975
2015	4	Nakadori	Nihonmatsu Shi	Male	Subadult	120000	11.69524702	6.418593295
2015	4	Nakadori	Nihonmatsu Shi	Male	Adult	130000	11.77528973	7.265429723
2015	4	Nakadori	Nihonmatsu Shi	Male	Adult	67000	11.1124479	6.571121029
2015	4	Nakadori	Nihonmatsu Shi	Male	Subadult	150000	11.91839057	6.157106096
2015	4	Nakadori	Sukagawa Shi	Female	Adult	76000	11.23848862	5.43136114
2015	4	Nakadori	Sukagawa Shi	Male	Adult	73000	11.19821472	5.717093489
2015	4	Nakadori	Kunimi Machi	Female	Subadult	50000	10.81977828	5.882876607
2015	4	Nakadori	Kunimi Machi	Female	Subadult	50000	10.81977828	5.805977987
2015	4	Nakadori	Kunimi Machi	Female	Subadult	99000	11.50287513	5.947695506
2015	4	Nakadori	Nihonmatsu Shi	Male	Adult	180000	12.10071213	6.33601124
2015	4	Aizu	Kitakata Shi	Female	Adult	15000	9.61580548	5.316648323
2015	4	Nakadori	Kunimi Machi	Male	Adult	140000	11.8493977	6.345811784
2015	4	Nakadori	Kunimi Machi	Male	Adult	60000	11.00209984	6.129159137
2015	4	Nakadori	Kunimi Machi	Female	Subadult	99000	11.50287513	6.255903581
2015	4	Nakadori	Nihonmatsu Shi	Male	Subadult	38000	10.54534144	7.29301768
2015	4	Nakadori	Nihonmatsu Shi	Female	Adult	47000	10.75790288	5.369334854
2015	4	Nakadori	Kunimi Machi	Male	Adult	94000	11.45105006	4.363531652
2015	4	Nakadori	Kunimi Machi	Female	Adult	90000	11.40756495	6.612000711
2015	4	Nakadori	Kunimi Machi	Female	Subadult	90000	11.40756495	5.275509227
2015	4	Nakadori	Kunimi Machi	Female	Subadult	99000	11.50287513	5.877903835
2015	4	Nakadori	Kunimi Machi	Female	Subadult	99000	11.50287513	4.71195968
2015	4	Nakadori	Kunimi Machi	Female	Subadult	99000	11.50287513	4.673296015
2015	4	Nakadori	Kunimi Machi	Male	Subadult	99000	11.50287513	4.793722293
2015	4	Nakadori	Kunimi Machi	Female	Subadult	99000	11.50287513	4.908676394
2015	4	Nakadori	Kunimi Machi	Male	Adult	68000	11.12726298	5.911257243
2015	4	Aizu	Aizuwakamatsushi	Female	Subadult	10000	9.210340372	3.91250289
2015	4	Aizu	Nishiaizu Machi	Male	Adult	10000	9.210340372	4.601292678
2015	4	Nakadori	Sukagawa Shi	Male	Adult	73000	11.19821472	5.042263152
2015	4	Nakadori	Kunimi Machi	Male	Subadult	99000	11.50287513	5.858989739
2015	4	Nakadori	Kunimi Machi	Male	Adult	68000	11.12726298	6.437111445
2015	4	Nakadori	Kunimi Machi	Female	Juvenile	68000	11.12726298	6.165606912
2015	4	Nakadori	Fukushima Shi	Male	Adult	67000	11.1124479	5.69042702
2015	4	Nakadori	Kunimi Machi	Male	Adult	140000	11.8493977	4.27665223
2015	4	Nakadori	Kunimi Machi	Male	Adult	68000	11.12726298	6.267314394
2015	4	Nakadori	Nihonmatsu Shi	Female	Adult	130000	11.77528973	7.146772179
2015	4	Aizu	Nishiaizu Machi	Male	Subadult	10000	9.210340372	3.894245925
2015	4	Nakadori	Sukagawa Shi	Male	Adult	85000	11.35040654	5.221814221
2015	4	Nakadori	Kunimi Machi	Male	Adult	120000	11.69524702	5.497373122
2015	4	Nakadori	Kunimi Machi	Male	Subadult	99000	11.50287513	5.541616424
2015	4	Nakadori	Sukagawa Shi	Female	Adult	20000	9.903487553	4.924423597
2015	4	Nakadori	Kunimi Machi	Female	Adult	140000	11.8493977	6.27174429
2015	4	Nakadori	Kunimi Machi	Female	Adult	99000	11.50287513	6.296280247
2015	4	Nakadori	Sukagawa Shi	Female	Subadult	35000	10.46310334	5.83507386
2015	4	Nakadori	Sukagawa Shi	Male	Adult	33000	10.40426284	4.42490651
2015	4	Nakadori	Kunimi Machi	Female	Subadult	130000	11.77528973	5.973351492
2015	4	Nakadori	Kunimi Machi	Female	Adult	130000	11.77528973	6.004750891
2015	4	Nakadori	Kawamata Machi	Female	Subadult	91000	11.41861479	4.354899499
2015	4	Nakadori	Kawamata Machi	Male	Subadult	95000	11.46163217	5.342094989
2015	4	Nakadori	Kawamata Machi	Male	Adult	130000	11.77528973	5.289327075
2015	4	Nakadori	Kawamata Machi	Male	Subadult	120000	11.69524702	5.304299438
2016	5	Nakadori	Sukagawa Shi	Male	Adult	38000	10.54534144	4.336165925
2016	5	Nakadori	Kunimi Machi	Male	Subadult	99000	11.50287513	5.638176718
2016	5	Nakadori	Kunimi Machi	Male	Subadult	99000	11.50287513	5.692788933
2016	5	Nakadori	Kunimi Machi	Male	Subadult	99000	11.50287513	5.628124584
2016	5	Nakadori	Kunimi Machi	Female	Juvenile	99000	11.50287513	5.520820713
2016	5	Nakadori	Kunimi Machi	Female	Subadult	99000	11.50287513	4.949964838
2016	5	Nakadori	Kunimi Machi	Female	Juvenile	99000	11.50287513	5.004952511
2016	5	Nakadori	Sukagawa Shi	Male	Adult	11000	9.305650552	4.305186086
2016	5	Nakadori	Kunimi Machi	Male	Juvenile	90000	11.40756495	4.934833581
2016	5	Nakadori	Kunimi Machi	Female	Juvenile	92000	11.42954386	4.768054049
2016	5	Nakadori	Kunimi Machi	Female	Juvenile	92000	11.42954386	4.795790546
2016	5	Nakadori	Kunimi Machi	Female	Juvenile	100000	11.51292546	4.864761378
2016	5	Nakadori	Kouriyama Shi	Male	Adult	81000	11.30220443	5.86052978
2016	5	Nakadori	Kouriyama Shi	Female	Adult	10000	9.210340372	4.882801923
2016	5	Nakadori	Fukushima Shi	Female	Subadult	56000	10.93310697	5.117993812
2016	5	Nakadori	Kouriyama Shi	Female	Adult	43000	10.66895539	4.577798989
2016	5	Nakadori	Kouriyama Shi	Female	Subadult	43000	10.66895539	4.588024027
2016	5	Hamadori	Minamisouma Shi	Female	Subadult	280000	12.54254488	6.695798917
2016	5	Nakadori	Fukushima Shi	Female	Subadult	27000	10.20359214	5.043425117
2016	5	Nakadori	Kuwaori Machi	Female	Subadult	130000	11.77528973	5.087596335
2016	5	Nakadori	Kuwaori Machi	Female	Adult	170000	12.04355372	5.726847748
2016	5	Nakadori	Fukushima Shi	Male	Adult	57000	10.95080655	6.499787041
2016	5	Hamadori	Souma Shi	Female	Subadult	22000	9.998797732	4.828313737
2016	5	Nakadori	Kawamata Machi	Male	Subadult	130000	11.77528973	5.945420609
2016	5	Nakadori	Kawamata Machi	Male	Subadult	130000	11.77528973	5.081404365
2016	5	Nakadori	Fukushima Shi	Male	Adult	120000	11.69524702	4.804021045
2016	5	Hamadori	Souma Shi	Female	Subadult	32000	10.37349118	3.837299459
2016	5	Nakadori	Kuwaori Machi	Female	Subadult	140000	11.8493977	5.241747015
2016	5	Nakadori	Kuwaori Machi	Male	Subadult	130000	11.77528973	5.123963979
2016	5	Nakadori	Kuwaori Machi	Male	Subadult	150000	11.91839057	3.238678452
2016	5	Nakadori	Kunimi Machi	Male	Subadult	110000	11.60823564	5.579729826
2016	5	Nakadori	Sukagawa Shi	Male	Adult	20000	9.903487553	3.535145354
2016	5	Nakadori	Kouriyama Shi	Female	Subadult	11000	9.305650552	3.784189634
2016	5	Nakadori	Kouriyama Shi	nan	Juvenile	11000	9.305650552	3.945457782
2016	5	Nakadori	Kouriyama Shi	nan	Juvenile	11000	9.305650552	3.935739532
2016	5	Nakadori	Kouriyama Shi	nan	Juvenile	11000	9.305650552	3.747148362
2016	5	Nakadori	Kouriyama Shi	nan	Juvenile	11000	9.305650552	3.768152635
2016	5	Nakadori	Kouriyama Shi	nan	Juvenile	11000	9.305650552	4.128745989
2016	5	Nakadori	Kouriyama Shi	nan	Juvenile	11000	9.305650552	4.104294893
2016	5	Nakadori	Kawamata Machi	Male	Subadult	73000	11.19821472	6.608000625
2016	5	Nakadori	Kawamata Machi	Male	Adult	180000	12.10071213	6.107022888
2016	5	Nakadori	Kunimi Machi	Female	Subadult	94000	11.45105006	4.363098625
2016	5	Nakadori	Kuwaori Machi	Male	Subadult	150000	11.91839057	4.709530201
2016	5	Nakadori	Kuwaori Machi	Male	Adult	150000	11.91839057	5.153291594
2016	5	Nakadori	Kuwaori Machi	Male	Subadult	140000	11.8493977	5.749392986
2016	5	Nakadori	Date Shi	Female	Subadult	190000	12.15477935	5.327876169
2016	5	Nakadori	Kunimi Machi	Female	Adult	120000	11.69524702	5.736572297
2016	5	Hamadori	Minamisouma Shi	Male	Adult	290000	12.5776362	7.306531399
2016	5	Nakadori	Kuwaori Machi	Female	Subadult	98000	11.49272276	5.752572639
2016	5	Nakadori	Kouriyama Shi	Female	Subadult	10000	9.210340372	3.899950424
2016	5	Nakadori	Kawamata Machi	Male	Adult	110000	11.60823564	5.934894196
2016	5	Nakadori	Kawamata Machi	Female	Adult	100000	11.51292546	4.804021045
2016	5	Aizu	Minamiaizu Machi	Male	Subadult	10000	9.210340372	2.960105096
2016	5	Nakadori	Sukagawa Shi	Male	Adult	27000	10.20359214	3.867025639
2016	5	Nakadori	Kouriyama Shi	Female	Juvenile	10000	9.210340372
2016	5	Nakadori	Kouriyama Shi	Female	Juvenile	10000	9.210340372
2016	5	Nakadori	Kouriyama Shi	nan	Juvenile	10000	9.210340372	2.033397603
2016	5	Nakadori	Kouriyama Shi	nan	Juvenile	10000	9.210340372
2016	5	Nakadori	Kouriyama Shi	nan	Juvenile	10000	9.210340372
2016	5	Nakadori	Kouriyama Shi	Female	Juvenile	10000	9.210340372	1.893111963
2016	5	Nakadori	Kouriyama Shi	Female	Juvenile	10000	9.210340372	2.09679018
2016	5	Nakadori	Kouriyama Shi	Female	Juvenile	10000	9.210340372
2016	5	Nakadori	Sukagawa Shi	Male	Adult	10000	9.210340372	3.47506723
2016	5	Hamadori	Souma Shi	Female	Subadult	22000	9.998797732	4.997212274
2016	5	Nakadori	Kunimi Machi	Female	Subadult	120000	11.69524702	5.556828062
2016	5	Nakadori	Kouriyama Shi	Female	Adult	10000	9.210340372	4.099332104
2016	5	Aizu	Inawashiro Machi	Male	Subadult	19000	9.852194258	3.848017675
2016	5	Nakadori	Kouriyama Shi	Male	Subadult	10000	9.210340372	2.509599262
2016	5	Nakadori	Kouriyama Shi	Male	Juvenile	12000	9.392661929
2016	5	Nakadori	Kouriyama Shi	Male	Juvenile	12000	9.392661929	2.132982309
2016	5	Aizu	Inawashiro Machi	Male	Adult	13000	9.472704636	4.290459441
2016	5	Hamadori	Souma Shi	Male	Adult	39000	10.57131693	6.741700695
2016	5	Hamadori	Minamisouma Shi	Male	Subadult	61000	11.01862914	7.207859871
2016	5	Aizu	Inawashiro Machi	Male	Subadult	11000	9.305650552	3.608211551
2016	5	Nakadori	Kouriyama Shi	Female	Adult	10000	9.210340372	3.186352633
2016	5	Nakadori	Kouriyama Shi	Female	Adult	10000	9.210340372	2.985681938
2016	5	Nakadori	Kouriyama Shi	Female	Juvenile	10000	9.210340372	2.533696814
2016	5	Nakadori	Kouriyama Shi	Female	Juvenile	10000	9.210340372	2.265921109
2016	5	Nakadori	Kouriyama Shi	Female	Adult	10000	9.210340372	2.923161581
2016	5	Nakadori	Kouriyama Shi	Female	Adult	11000	9.305650552	2.17588744
2016	5	Nakadori	Kouriyama Shi	Male	Juvenile	12000	9.392661929	2.63188884
2016	5	Nakadori	Kouriyama Shi	Female	Juvenile	12000	9.392661929	2.406945108
2016	5	Nakadori	Kunimi Machi	Male	Subadult	130000	11.77528973	5.351858133
2016	5	Nakadori	Kouriyama Shi	Female	Juvenile	10000	9.210340372	3.039749159
2016	5	Nakadori	Kouriyama Shi	Female	Juvenile	10000	9.210340372	3.054001182
2016	5	Nakadori	Kouriyama Shi	Female	Adult	12000	9.392661929	2.727852828
2016	5	Nakadori	Kouriyama Shi	nan	Juvenile	12000	9.392661929	3.000719815
2016	5	Nakadori	Kouriyama Shi	nan	Juvenile	12000	9.392661929	2.923161581
2016	5	Nakadori	Kouriyama Shi	nan	Juvenile	12000	9.392661929	3.086486637
2016	5	Nakadori	Kouriyama Shi	nan	Juvenile	12000	9.392661929	2.928523524
2016	5	Nakadori	Kouriyama Shi	Male	Juvenile	10000	9.210340372	3.246490992
2016	5	Nakadori	Kouriyama Shi	Female	Juvenile	10000	9.210340372	3.634951112
2016	5	Nakadori	Date Shi	Male	Subadult	200000	12.20607265	5.379897354
2016	5	Nakadori	Kouriyama Shi	Female	Adult	10000	9.210340372	3.634951112
2016	5	Nakadori	Kouriyama Shi	Male	Juvenile	10000	9.210340372	2.821378886
2016	5	Nakadori	Kouriyama Shi	Female	Juvenile	10000	9.210340372	2.895911938
2016	5	Nakadori	Kouriyama Shi	Male	Juvenile	10000	9.210340372	2.042518188
2016	5	Nakadori	Kouriyama Shi	Male	Juvenile	10000	9.210340372	2.05284086
2016	5	Nakadori	Kouriyama Shi	Male	Adult	10000	9.210340372	2.360854001
2016	5	Aizu	Inawashiro Machi	Male	Subadult	10000	9.210340372	3.701301974
2016	5	Nakadori	Kouriyama Shi	Male	Adult	14000	9.546812609	4.564348191
2016	5	Nakadori	Kouriyama Shi	Male	Adult	17000	9.740968623	4.32677816
2016	5	Nakadori	Kouriyama Shi	Female	Juvenile	16000	9.680344001	2.890371758
2016	5	Nakadori	Kouriyama Shi	Female	Juvenile	16000	9.680344001	2.827313622
2016	5	Nakadori	Kouriyama Shi	Male	Juvenile	16000	9.680344001	2.895911938
2016	5	Nakadori	Sukagawa Shi	Male	Subadult	14000	9.546812609	3.970291914
2016	5	Aizu	Inawashiro Machi	Female	Subadult	10000	9.210340372	3.797733859
2016	5	Nakadori	Ishikawachou	Male	Subadult	10000	9.210340372	6.900730664
2016	5	Nakadori	Kouriyama Shi	Male	Adult	19000	9.852194258	2.237513096
2016	5	Nakadori	Kouriyama Shi	Male	Adult	10000	9.210340372
2016	5	Nakadori	Fukushima Shi	Male	Adult	120000	11.69524702	4.890349128
2016	5	Aizu	Inawashiro Machi	Male	Adult	11000	9.305650552	3.610917913
2016	5	Aizu	Inawashiro Machi	Female	Subadult	20000	9.903487553	3.18221184
2016	5	Hamadori	Minamisouma Shi	Male	Juvenile	81000	11.30220443	6.22059017
2016	5	Aizu	Aizumisato Machi	Female	Adult	10000	9.210340372	2.660259537
2016	5	Nakadori	Furudono Machi	Male	Subadult	22000	9.998797732	5.831882477
2016	5	Nakadori	Sukagawa Shi	Male	Subadult	15000	9.61580548	2.225704049
2016	5	Aizu	Inawashiro Machi	Male	Subadult	20000	9.903487553	4.254193263
2016	5	Aizu	Minamiaizu Machi	Male	Adult	10000	9.210340372	2.101692151
2016	5	Nakadori	Tamura Shi	Male	Subadult	78000	11.26446411	5.631211782
2016	5	Nakadori	Hanawa Machi	Male	Adult	11000	9.305650552	3.010620886
2016	5	Nakadori	Hanawa Machi	Male	Subadult	15000	9.61580548	3.772760938
2016	5	Hamadori	Minamisouma Shi	Male	Juvenile	330000	12.70684793	7.299797367
2016	5	Aizu	Inawashiro Machi	Male	Subadult	20000	9.903487553	3.770459441
2016	5	Hamadori	Souma Shi	Male	Adult	280000	12.54254488	7.886081402
2016	5	Nakadori	Hanawa Machi	Male	Subadult	10000	9.210340372	3.956996371
2016	5	Nakadori	Miharu Machi	Female	Adult	70000	11.15625052	5.220355825
2016	5	Nakadori	Tamura Shi	Female	Juvenile	110000	11.60823564	5.863631176
2016	5	Nakadori	Fukushima Shi	Male	Adult	33000	10.40426284	4.8978398
2016	5	Nakadori	Tamura Shi	Female	Subadult	77000	11.2515607	6.6995496
2016	5	Aizu	Aizumisato Machi	Male	Subadult	10000	9.210340372	2.338627684
2016	5	Nakadori	Sukagawa Shi	Female	Adult	97000	11.48246626	6.15962379
2016	5	Nakadori	Tamura Shi	Female	Subadult	100000	11.51292546	7.926602599
2016	5	Nakadori	Tamura Shi	Male	Subadult	130000	11.77528973	8.326032686
2016	5	Nakadori	Tamura Shi	Male	Adult	91000	11.41861479	9.249561085
2016	5	Nakadori	Tamura Shi	Male	Subadult	78000	11.26446411	8.03915739
2016	5	Nakadori	Fukushima Shi	Male	Subadult	65000	11.08214255	4.14834336
2016	5	Nakadori	Kouriyama Shi	Male	Adult	14000	9.546812609	2.370991126
2016	5	Nakadori	Sukagawa Shi	Male	Adult	14000	9.546812609	6.703764634
2016	5	Nakadori	Kouriyama Shi	Male	Juvenile	11000	9.305650552	4.955827058
2016	5	Nakadori	Kunimi Machi	Female	Subadult	94000	11.45105006	4.058786467
2016	5	Nakadori	Kunimi Machi	Male	Juvenile	50000	10.81977828	4.103370373
2016	5	Aizu	Inawashiro Machi	Male	Subadult	17000	9.740968623	3.9881689
2016	5	Nakadori	Tamura Shi	Male	Adult	130000	11.77528973	8.281470858
2016	5	Nakadori	Tamura Shi	Male	Adult	140000	11.8493977	9.341368634
2016	5	Nakadori	Kouriyama Shi	Female	Adult	13000	9.472704636	3.602695008
2016	5	Nakadori	Kouriyama Shi	Male	Adult	13000	9.472704636	4.123757723
2016	5	Nakadori	Kouriyama Shi	Male	Subadult	10000	9.210340372	4.663439094
2016	5	Nakadori	Kouriyama Shi	Male	Adult	10000	9.210340372	4.033904298
2016	5	Nakadori	Nihonmatsu Shi	Female	Subadult	100000	11.51292546	5.929349753	4.474104323
2016	5	Nakadori	Sukagawa Shi	Female	Subadult	11000	9.305650552	6.447305863
2016	5	Nakadori	Nihonmatsu Shi	Male	Adult	32000	10.37349118	6.184148891	5.167696021
2016	5	Nakadori	Nihonmatsu Shi	Female	Adult	44000	10.69194491	5.313205979	4.572616002
2016	5	Nakadori	Nihonmatsu Shi	Female	Subadult	140000	11.8493977	6.689599269	6.249048172
2016	5	Nakadori	Kunimi Machi	Male	Subadult	68000	11.12726298	3.797733859
2016	5	Aizu	Inawashiro Machi	Male	Subadult	10000	9.210340372	3.951243719
2016	5	Hamadori	Souma Shi	Female	Adult	150000	11.91839057	5.446737372
2016	5	Hamadori	Souma Shi	Male	Adult	180000	12.10071213	6.429719478
2016	5	Nakadori	Nihonmatsu Shi	Male	Adult	65000	11.08214255	5.480638923	3.880676807
2016	5	Nakadori	Nihonmatsu Shi	Female	Subadult	70000	11.15625052	6.59441346	6.01239399
2016	5	Nakadori	Nihonmatsu Shi	Female	Adult	38000	10.54534144	5.837730447	3.451890496
2016	5	Nakadori	Kouriyama Shi	Female	Adult	10000	9.210340372	4.820281566
2016	5	Nakadori	Kouriyama Shi	Female	Adult	10000	9.210340372	4.238444906
2016	5	Nakadori	Kunimi Machi	Male	Adult	94000	11.45105006	3.839452313
2016	5	Aizu	Inawashiro Machi	Male	Adult	10000	9.210340372	3.897924081
2016	5	Nakadori	Tamura Shi	Male	Juvenile	25000	10.1266311	5.81711116
2016	5	Nakadori	Tamura Shi	Male	Subadult	63000	11.05089001	4.542230386
2016	5	Nakadori	Tamura Shi	Male	Subadult	37000	10.51867319	7.908387159
2016	5	Nakadori	Nihonmatsu Shi	Female	Adult	46000	10.73639668	6.02827852	4.645736148
2016	5	Nakadori	Nihonmatsu Shi	Female	Adult	44000	10.69194491	5.278114659	4.810638446
2016	5	Nakadori	Nihonmatsu Shi	Male	Adult	36000	10.49127422	4.406719247	3.899909938
2016	5	Nakadori	Nihonmatsu Shi	Female	Adult	37000	10.51867319	6.118097198	5.427941134
2016	5	Aizu	Inawashiro Machi	Male	Adult	10000	9.210340372	4.859812404
2016	5	Nakadori	Tamura Shi	Male	Adult	34000	10.4341158	4.905274778
2016	5	Nakadori	Tamura Shi	Male	Subadult	28000	10.23995979	5.488937726
2016	5	Aizu	Bandaichou	Female	Adult	24000	10.08580911	4.812184355
2016	5	Nakadori	Miharu Machi	Female	Juvenile	70000	11.15625052	5.303304908
2016	5	Nakadori	Kouriyama Shi	Male	Adult	15000	9.61580548	4.032469159
2016	5	Nakadori	Miharu Machi	Male	Adult	64000	11.06663836	5.59471138
2016	5	Nakadori	Nihonmatsu Shi	Male	Adult	35000	10.46310334	4.442651256	3.518031819
2016	5	Nakadori	Nihonmatsu Shi	Female	Subadult	39000	10.57131693	4.17438727	5.099378504
2016	5	Nakadori	Nihonmatsu Shi	Male	Adult	53000	10.87804719	5.899897354	4.784570814
2016	5	Nakadori	Kunimi Machi	Female	Subadult	140000	11.8493977	4.104294893
2016	5	Nakadori	Sukagawa Shi	Male	Adult	15000	9.61580548	4.177459469
2016	5	Nakadori	Sukagawa Shi	Female	Adult	120000	11.69524702	6.098074282
2016	5	Hamadori	Minamisouma Shi	Female	Adult	330000	12.70684793	3.165475048
2016	5	Nakadori	Nihonmatsu Shi	Female	Adult	37000	10.51867319	6.222576268	5.892555399
2016	5	Nakadori	Nihonmatsu Shi	Female	Adult	38000	10.54534144	5.493061443	5.789440158
2016	5	Nakadori	Nihonmatsu Shi	Male	Adult	39000	10.57131693	8.14031554	6.348701833
2016	5	Nakadori	Sukagawa Shi	Female	Subadult	35000	10.46310334	6.098074282
2016	5	Nakadori	Sukagawa Shi	Female	Subadult	35000	10.46310334	5.945420609
2016	5	Nakadori	Sukagawa Shi	Male	Subadult	35000	10.46310334	6.084499413
2016	5	Nakadori	Sukagawa Shi	Female	Subadult	21000	9.952277717	5.996452089
2016	5	Nakadori	Kunimi Machi	Male	Adult	99000	11.50287513	4.375757022
2016	5	Nakadori	Kunimi Machi	Female	Adult	68000	11.12726298	4.290459441
2016	5	Nakadori	Sukagawa Shi	Female	Adult	47000	10.75790288	5.902633333
2016	5	Nakadori	Sukagawa Shi	Female	Subadult	49000	10.79957558	6.733401892
2016	5	Nakadori	Nihonmatsu Shi	Male	Adult	46000	10.73639668	5.356586275
2016	5	Nakadori	Nihonmatsu Shi	Female	Subadult	46000	10.73639668	4.228292535
2016	5	Hamadori	iwaki Shi	Female	Adult	12000	9.392661929	2.332143895
2016	5	Nakadori	Kunimi Machi	Male	Adult	68000	11.12726298	5.272999559
2016	5	Nakadori	Nihonmatsu Shi	Female	Adult	120000	11.69524702	4.919980926
2016	5	Nakadori	Hanawa Machi	Male	Adult	10000	9.210340372	3.465735903
2016	5	Nakadori	Nihonmatsu Shi	Female	Adult	38000	10.54534144	7.539027056
2016	5	Nakadori	Nihonmatsu Shi	Female	Subadult	59000	10.98529272	5.627621114
2016	5	Nakadori	Sukagawa Shi	Male	Subadult	65000	11.08214255	4.430816799
2016	5	Nakadori	Sukagawa Shi	Female	Subadult	79000	11.27720313	5.141663557
2016	5	Aizu	Minamiaizu Machi	Female	Adult	10000	9.210340372	2.96784707
2017	6	Nakadori	Kouriyama Shi	Female	Adult	10000	9.210340372	2.980618636
2017	6	Nakadori	Kouriyama Shi	Male	Adult	10000	9.210340372	3.433987204
2017	6	Nakadori	Kouriyama Shi	Male	Juvenile	10000	9.210340372	3.658420247
2017	6	Nakadori	Kouriyama Shi	Female	Adult	10000	9.210340372	3.799973502
2017	6	Nakadori	Sukagawa Shi	Female	Adult	52000	10.858999	4.356708827
2017	6	Nakadori	Kunimi Machi	Female	Subadult	100000	11.51292546	4.525044142
2017	6	Nakadori	Kunimi Machi	Female	Adult	99000	11.50287513	5.023880521
2017	6	Nakadori	Kouriyama Shi	Female	Adult	10000	9.210340372	3.735285827
2017	6	Nakadori	Kuwaori Machi	Male	Subadult	170000	12.04355372	4.462453884
2017	6	Hamadori	Souma Shi	Female	Subadult			2.57261223
2017	6	DRZ	Iitate Mura	Female	Subadult	530000	13.18063229	4.547541073
2017	6	Nakadori	Kunimi Machi	Male	Subadult	130000	11.77528973	4.320151231
2017	6	Nakadori	Kouriyama Shi	Male	Adult	10000	9.210340372	4.171305603
2017	6	Nakadori	Kouriyama Shi	Male	Adult	10000	9.210340372	4.198704578
2017	6	Nakadori	Kouriyama Shi	Male	Subadult	10000	9.210340372
2017	6	Nakadori	Kouriyama Shi	Male	Subadult	10000	9.210340372	2.694627181
2017	6	Aizu	Inawashiro Machi	Male	Adult	19000	9.852194258	3.681351188
2017	6	Nakadori	Kouriyama Shi	Female	Subadult			3.33220451
2017	6	Aizu	Inawashiro Machi	Male	Adult	20000	9.903487553	2.646174797
2017	6	Aizu	Inawashiro Machi	Male	Subadult	10000	9.210340372	3.148453361
2017	6	Hamadori	Souma Shi	Male	Adult	110000	11.60823564	3.977810746
2017	6	Nakadori	Hirata Mura	Female	Subadult	21000	9.952277717	2.360854001
2017	6	Aizu	Inawashiro Machi	Male	Adult	10000	9.210340372	4.403054002
2017	6	Nakadori	Kouriyama Shi	Male	Subadult	10000	9.210340372	3.173878459
2017	6	Nakadori	Kouriyama Shi	Male	Subadult	10000	9.210340372	2.032087845
2017	6	Nakadori	Kouriyama Shi	Female	Subadult	11000	9.305650552	2.917770732
2017	6	Nakadori	Kouriyama Shi	Male	Subadult	10000	9.210340372	2.917770732
2017	6	Nakadori	Kouriyama Shi	Male	Adult	10000	9.210340372	4.919980926
2017	6	Nakadori	Kouriyama Shi	Female	Subadult	11000	9.305650552	2.944438979
2017	6	Nakadori	Kouriyama Shi	Female	Juvenile	10000	9.210340372	4.030694535
2017	6	Nakadori	Kouriyama Shi	Female	Adult	10000	9.210340372	2.917770732
2017	6	Nakadori	Sukagawa Shi	Male	Subadult	26000	10.16585182	3.325036021
2017	6	Nakadori	Sukagawa Shi	Female	Subadult	11000	9.305650552	3.339321978
2017	6	Nakadori	Kouriyama Shi	Male	Subadult			5.236441963
2017	6	Nakadori	Kuwaori Machi	Female	Adult	150000	11.91839057	5.081404365
2017	6	Nakadori	Sukagawa Shi	Male	Juvenile	22000	9.998797732	3.380994674
2017	6	Nakadori	Sukagawa Shi	Female	Juvenile	22000	9.998797732	3.56671182
2017	6	Nakadori	Sukagawa Shi	Female	Juvenile	22000	9.998797732	3.242592351
2017	6	Nakadori	Fukushima Shi	Female	Adult	32000	10.37349118	3.860729711
2017	6	Nakadori	Kouriyama Shi	Female	Adult	10000	9.210340372	4.206184044
2017	6	Nakadori	Kouriyama Shi	Male	Juvenile	10000	9.210340372	2.094330154
2017	6	Nakadori	Kouriyama Shi	Female	Juvenile	10000	9.210340372	2.141241943
2017	6	Nakadori	Kouriyama Shi	Male	Juvenile	10000	9.210340372	2.587764035
2017	6	Nakadori	Kouriyama Shi	Male	Juvenile	10000	9.210340372	4.278054044
2017	6	Nakadori	Kouriyama Shi	Female	Juvenile	10000	9.210340372	2.714694744
2017	6	Nakadori	Kouriyama Shi	Female	Juvenile	10000	9.210340372	2.112634509
2017	6	Nakadori	Kouriyama Shi	Female	Juvenile	10000	9.210340372	2.778819272
2017	6	Nakadori	Kouriyama Shi	Female	Adult	10000	9.210340372	3.797733859
2017	6	Aizu	Aizuwakamatsushi	Male	Adult	10000	9.210340372	3.173878459
2017	6	Nakadori	Kouriyama Shi	Female	Adult	10000	9.210340372	2.000127735
2017	6	Nakadori	Kouriyama Shi	Male	Juvenile	10000	9.210340372	3.328626689
2017	6	Nakadori	Kouriyama Shi	Male	Juvenile	10000	9.210340372	2.928523524
2017	6	Nakadori	Kouriyama Shi	Female	Juvenile	10000	9.210340372	3.100092289
2017	6	Nakadori	Kouriyama Shi	Female	Juvenile	10000	9.210340372	3.206803244
2017	6	Nakadori	Kouriyama Shi	Male	Adult	10000	9.210340372	2.57261223
2017	6	Nakadori	Kouriyama Shi	Male	Juvenile	10000	9.210340372
2017	6	Nakadori	Kouriyama Shi	Male	Juvenile	10000	9.210340372	1.742219024
2017	6	Nakadori	Kouriyama Shi	Female	Juvenile	10000	9.210340372
2017	6	Nakadori	Kouriyama Shi	Female	Adult	10000	9.210340372
2017	6	Nakadori	Kouriyama Shi	Male	Juvenile	10000	9.210340372
2017	6	Nakadori	Kouriyama Shi	Female	Juvenile	10000	9.210340372
2017	6	DRZ	Iitate Mura	Female	Subadult			5.823045895
2017	6	Nakadori	Kouriyama Shi	Male	Subadult	11000	9.305650552
2017	6	Nakadori	Kouriyama Shi	Female	Subadult	14000	9.546812609	3.034952987
2017	6	Nakadori	Kouriyama Shi	Female	Subadult	10000	9.210340372	4.489759334
2017	6	Nakadori	Kouriyama Shi	Male	Subadult	87000	11.3736634	3.903990834
2017	6	DRZ	Iitate Mura	Male	Juvenile			6.03068526
2017	6	Nakadori	Kouriyama Shi	Female	Juvenile	10000	9.210340372	3.935739532
2017	6	Nakadori	Kouriyama Shi	Male	Adult	10000	9.210340372	1.953027617
2017	6	Nakadori	Kouriyama Shi	Male	Adult	10000	9.210340372	2.815408719
2017	6	Nakadori	Fukushima Shi	Female	Adult	130000	11.77528973	4.682131227
2017	6	Aizu	Inawashiro Machi	Male	Adult	10000	9.210340372	4.305415532
2017	6	Nakadori	Date Shi	Male	Subadult	160000	11.98292909	5.068904202
2017	6	DRZ	Iitate Mura	Female	Subadult			6.154858094
2017	6	Aizu	Aizumisato Machi	Female	Juvenile	10000	9.210340372	1.86252854
2017	6	Aizu	Aizumisato Machi	Male	Adult	10000	9.210340372	2.150598736
2017	6	Hamadori	Souma Shi	Male	Adult	200000	12.20607265	4.779123493
2017	6	Aizu	Aizuwakamatsushi	Female	Adult	10000	9.210340372	3.04927304
2017	6	Nakadori	Kouriyama Shi	Female	Adult	10000	9.210340372	1.660131027
2017	6	Nakadori	Kouriyama Shi	Female	Subadult	10000	9.210340372	1.510721939
2017	6	Nakadori	Kouriyama Shi	Male	Juvenile	10000	9.210340372
2017	6	Nakadori	Kouriyama Shi	Female	Subadult	10000	9.210340372
2017	6	Nakadori	Kouriyama Shi	Male	Subadult	100000	11.51292546	4.568506202
2017	6	Nakadori	Sukagawa Shi	Male	Adult	12000	9.392661929	3.912023005
2017	6	Aizu	Inawashiro Machi	Male	Subadult	10000	9.210340372	4.700480366
2017	6	Nakadori	Kouriyama Shi	Male	Subadult	12000	9.392661929
2017	6	Nakadori	Kouriyama Shi	Male	Subadult	10000	9.210340372	2.370243741
2017	6	Nakadori	Kouriyama Shi	Male	Subadult	10000	9.210340372
2017	6	Nakadori	Yamatsuri Machi	Male	Adult	10000	9.210340372	3.346389145
2017	6	Nakadori	Date Shi	Male	Adult	160000	11.98292909	6.64118217
2017	6	Nakadori	Motomiya Shi	Male	Adult	90000	11.40756495	4.672828834
2017	6	Nakadori	Sukagawa Shi	Male	Adult	100000	11.51292546	5.860786223
2017	6	Nakadori	Sukagawa Shi	Female	Adult	120000	11.69524702	5.993961427
2017	6	Nakadori	Fukushima Shi	Male	Adult	30000	10.30895266	4.672828834
2017	6	DRZ	Iitate Mura	Female	Subadult			9.425451752
2017	6	Nakadori	Sukagawa Shi	Male	Adult	10000	9.210340372	4.289088639
2017	6	Aizu	Inawashiro Machi	Female	Adult	20000	9.903487553	4.360547603
2017	6	Nakadori	Sukagawa Shi	Male	Subadult	10000	9.210340372	4.464758032
2017	6	Aizu	Inawashiro Machi	Male	Adult	19000	9.852194258	4.424846632
2017	6	Nakadori	Sukagawa Shi	Male	Subadult	10000	9.210340372	4.587006215
2017	6	Nakadori	Sukagawa Shi	Female	Juvenile			4.58394655
2017	6	Nakadori	Tamura Shi	Male	Adult	77000	11.2515607	6.439350371
2017	6	Nakadori	Tamura Shi	Female	Subadult	84000	11.33857208	6.469250317
2017	6	Nakadori	Ishikawachou	Male	Adult	24000	10.08580911	5.59471138
2017	6	Aizu	Bandaichou	Male	Adult	23000	10.04324949	5.093750201
2017	6	Nakadori	Tamura Shi	Female	Subadult	78000	11.26446411	6.590301048
2017	6	Nakadori	Tamura Shi	Female	Subadult	78000	11.26446411	9.154827662
2017	6	Nakadori	Kouriyama Shi	Female	Juvenile	10000	9.210340372	2.379546134
2017	6	Nakadori	Kouriyama Shi	Male	Adult	10000	9.210340372	3.696351469
2017	6	Nakadori	Sukagawa Shi	Female	Subadult	21000	9.952277717	4.541164856
2017	6	Nakadori	Hirata Mura	Male	Juvenile	34000	10.4341158	5.568344504
2017	6	Nakadori	Yamatsuri Machi	Male	Subadult	10000	9.210340372	4.162003211
2017	6	DRZ	Iitate Mura	Female	Subadult			8.119696253
2017	6	DRZ	Iitate Mura	Male	Juvenile			7.272398393
2017	6	Nakadori	Sukagawa Shi	Male	Adult	55000	10.91508846	4.352855257
2017	6	Nakadori	Sukagawa Shi	Male	Adult	100000	11.51292546	4.955827058
2017	6	Nakadori	Sukagawa Shi	Male	Adult	55000	10.91508846	5.880532986
2017	6	Hamadori	Minamisouma Shi	Male	Subadult	23000	10.04324949	6.535241271
2017	6	Hamadori	Souma Shi	Male	Adult	260000	12.46843691	8.438149984
2017	6	Nakadori	Sukagawa Shi	Male	Adult	69000	11.14186178	6.042632834
2017	6	Nakadori	Kuwaori Machi	Female	Adult	130000	11.77528973
2017	6	Nakadori	Sukagawa Shi	Male	Adult	32000	10.37349118	4.308110952
2017	6	Nakadori	Sukagawa Shi	Female	Adult	110000	11.60823564	4.844187086
2017	6	Nakadori	Kuwaori Machi	Male	Adult	170000	12.04355372	6.638567789
2017	6	Aizu	Yanaizuchou	Female	Adult	15000	9.61580548	5.375278408
2017	6	Nakadori	Sukagawa Shi	Female	Adult	96000	11.47210347	5.225746674
2017	6	Aizu	Yanaizuchou	Female	Adult	19000	9.852194258	5.365976015
2017	6	Aizu	Nishiaizu Machi	Male	Adult			3.546739687
2017	6	Nakadori	Kuwaori Machi	Male	Adult	160000	11.98292909	6.678342115
2017	6	Nakadori	Sukagawa Shi	Female	Adult	12000	9.392661929	5.220355825
2017	6	Aizu	Nishiaizu Machi	Male	Adult			3.505557397
2017	6	Nakadori	Sukagawa Shi	Male	Subadult	31000	10.34174248	5.075173815
2017	6	Nakadori	Sukagawa Shi	Female	Adult	69000	11.14186178	5.198497031
2017	6	Nakadori	Sukagawa Shi	Male	Adult	31000	10.34174248	5.65248918
2017	6	Nakadori	Sukagawa Shi	Female	Adult	44000	10.69194491	5.231108617
2017	6	Nakadori	Sukagawa Shi	Female	Adult	44000	10.69194491	5.288267031
2017	6	Hamadori	Souma Shi	Male	Adult	81000	11.30220443	6.814542897
2017	6	Nakadori	Kuwaori Machi	Male	Adult	150000	11.91839057	4.373238129
2017	6	Nakadori	Sukagawa Shi	Male	Subadult	15000	9.61580548	5.866468057
2017	6	Aizu	Yanaizuchou	Female	Juvenile	25000	10.1266311	5.003946306
2017	6	Nakadori	Sukagawa Shi	Female	Subadult	10000	9.210340372	5.105945474
2017	6	Nakadori	Kuwaori Machi	Male	Adult	180000	12.10071213	6.492239835
2017	6	Nakadori	Kouriyama Shi	Male	Subadult	120000	11.69524702	6.542471961
2017	6	Nakadori	Sukagawa Shi	Male	Juvenile	19000	9.852194258	5.198497031
2017	6	Nakadori	Yamatsuri Machi	Female	Subadult	10000	9.210340372	3.000719815
2017	6	Nakadori	Sukagawa Shi	Female	Adult	29000	10.27505111	6.646390515
2017	6	Nakadori	Sukagawa Shi	Female	Subadult	42000	10.6454249	6.49375384
2018	7	Nakadori	Sukagawa Shi	Female	Adult	42000	10.6454249	6.602587892
2018	7	Nakadori	Sukagawa Shi	Female	Subadult	25000	10.1266311	5.733341277
2018	7	Nakadori	Kunimi Machi	Male	Adult	99000	11.50287513	7.047517221
2018	7	Nakadori	Sukagawa Shi	Male	Adult	16000	9.680344001	5.587248658
2018	7	Nakadori	Kouriyama Shi	Female	Adult	100000	11.51292546	6.736966958
2018	7	Nakadori	Asakawa Machi	Male	Subadult	21000	9.952277717	5.620400866
2018	7	Nakadori	Kouriyama Shi	Male	Subadult	10000	9.210340372	5.272999559
2018	7	Nakadori	Kouriyama Shi	Male	Adult	10000	9.210340372	4.519612298
2018	7	Nakadori	Nihonmatsu Shi	Male	Subadult	120000	11.69524702	6.308098442
2018	7	Nakadori	Nihonmatsu Shi	Male	Adult	140000	11.8493977	7.313220387
2018	7	Aizu	Aizumisato Machi	Male	Subadult	10000	9.210340372	2.694627181
2018	7	Aizu	Inawashiro Machi	Male	Subadult	10000	9.210340372	4.422448549
2018	7	Nakadori	Sukagawa Shi	Male	Adult	42000	10.6454249	6.192362489
2018	7	Aizu	Inawashiro Machi	Male	Juvenile	10000	9.210340372	3.871201011
2018	7	Nakadori	Nihonmatsu Shi	Male	Subadult	81000	11.30220443	6.71417053
2018	7	Nakadori	Nihonmatsu Shi	Male	Subadult	83000	11.32659589	4.579852378
2018	7	Nakadori	Kuwaori Machi	Male	Subadult	170000	12.04355372	5.641907071
2018	7	Nakadori	Sukagawa Shi	Male	Adult	14000	9.546812609	6.135564891
2018	7	Nakadori	Yamatsuri Machi	Female	Juvenile	10000	9.210340372	3.735285827
2018	7	Nakadori	Kouriyama Shi	Male	Subadult	10000	9.210340372	4.339901708
2018	7	Nakadori	Kouriyama Shi	Male	Subadult	10000	9.210340372	3.202746443
2018	7	Nakadori	Kouriyama Shi	Male	Subadult	10000	9.210340372	3.875359021
2018	7	Nakadori	Furudono Machi	Male	Subadult	33000	10.40426284	4.143134726
2018	7	Nakadori	Sukagawa Shi	Male	Adult	29000	10.27505111	5.96870756
2018	7	Nakadori	Kouriyama Shi	Male	Adult	10000	9.210340372	4.104294893
2018	7	Nakadori	Nihonmatsu Shi	Male	Subadult	42000	10.6454249	6.131226489
2018	7	Nakadori	Kuwaori Machi	Male	Subadult	130000	11.77528973	5.147494477
2018	7	Nakadori	Kouriyama Shi	Male	Subadult	10000	9.210340372	3.56671182
2018	7	Nakadori	Kouriyama Shi	Male	Subadult	11000	9.305650552	4.753590191
2018	7	Nakadori	Kouriyama Shi	Male	Subadult	83000	11.32659589	6.416732283
2018	7	Nakadori	Kouriyama Shi	Male	Adult	10000	9.210340372	4.282206299
2018	7	Nakadori	Kouriyama Shi	Male	Juvenile	12000	9.392661929	4.284964922
2018	7	Nakadori	Kouriyama Shi	Female	Subadult	10000	9.210340372	3.826465117
2018	7	Nakadori	Kouriyama Shi	Female	Juvenile	11000	9.305650552	3.761200116
2018	7	Nakadori	Kouriyama Shi	Female	Juvenile	11000	9.305650552	3.380994674
2018	7	Nakadori	Kouriyama Shi	Female		50000	10.81977828	5.891644212
2018	7	Nakadori	Tamura Shi	Male	Subadult	77000	11.2515607	7.625595072
2018	7	Nakadori	Tamura Shi	Male	Adult	86000	11.36210258	6.927557906
2018	7	Nakadori	Nihonmatsu Shi	Male	Adult	52000	10.858999	4.859812404
2018	7	Aizu	Inawashiro Machi	Male	Juvenile	10000	9.210340372	2.850706502
2018	7	Aizu	Aizuwakamatsushi	Female	Subadult	10000	9.210340372	3.424262655
2018	7	Nakadori	Yamatsuri Machi	Female	Subadult	10000	9.210340372	2.766319109
2018	7	Nakadori	Sukagawa Shi	Male	Adult	13000	9.472704636	2.884800713
2018	7	Nakadori	Yamatsuri Machi	Male	Subadult	10000	9.210340372	2.48490665
2018	7	Nakadori	Tamura Shi	Male	Subadult	67000	11.1124479	6.927557906
2018	7	Aizu	Inawashiro Machi	Female	Subadult	13000	9.472704636	3.295836866
2018	7	Nakadori	Kouriyama Shi	Female	Subadult	63000	11.05089001	5.38907173
2018	7	Aizu	Inawashiro Machi	Female	Subadult	17000	9.740968623	3.321432413
2018	7	Nakadori	Kouriyama Shi	Female	Adult	11000	9.305650552	4.744932128
2018	7	Nakadori	Kouriyama Shi	Male	Subadult	10000	9.210340372	4.449685283
2018	7	Nakadori	Kouriyama Shi	Male	Adult	10000	9.210340372	4.279440046
2018	7	Nakadori	Kouriyama Shi	Male	Adult	10000	9.210340372	4.498697941
2018	7	Nakadori	Kouriyama Shi	Male	Juvenile	14000	9.546812609	3.561046083
2018	7	Nakadori	Kouriyama Shi	Male	Juvenile	10000	9.210340372	3.377587516
2018	7	Nakadori	Kouriyama Shi	Male	Juvenile	10000	9.210340372	3.624340933
2018	7	Nakadori	Kouriyama Shi	Female	Adult	10000	9.210340372	2.949688335
2018	7	Nakadori	Kouriyama Shi	Male	Juvenile	10000	9.210340372	2.370243741
2018	7	Nakadori	Kouriyama Shi	Female	Subadult	14000	9.546812609	2.279316466
2018	7	Nakadori	Sukagawa Shi	Male	Subadult	30000	10.30895266	6.34738921
2018	7	Nakadori	Furudono Machi	Female	Adult	28000	10.23995979	3.535145354
2018	7	Aizu	Inawashiro Machi	Male	Adult	23000	10.04324949	3.511545439
2018	7	Nakadori	Kuwaori Machi	Male	Subadult	160000	11.98292909	5.411646052
2018	7	Nakadori	Kouriyama Shi	Male	Juvenile	11000	9.305650552
2018	7	Nakadori	Kouriyama Shi	Female	Adult	10000	9.210340372	3.653252276
2018	7	Nakadori	Kouriyama Shi	Female	Juvenile	10000	9.210340372	3.280911216
2018	7	Nakadori	Kouriyama Shi	Female	Juvenile	10000	9.210340372	2.803360381
2018	7	Nakadori	Kouriyama Shi	Male	Juvenile	10000	9.210340372	3.122364924
2018	7	Nakadori	Kouriyama Shi	Male	Juvenile	10000	9.210340372	3.025291076
2018	7	Nakadori	Kouriyama Shi	Male	Juvenile	10000	9.210340372	3.234749174
2018	7	Nakadori	Kouriyama Shi	Male	Subadult	10000	9.210340372	3.841600541
2018	7	Nakadori	Tamura Shi	Male	Subadult	150000	11.91839057	6.599870499
2018	7	Nakadori	Kouriyama Shi	Female	Subadult	10000	9.210340372	2.995732274
2018	7	Nakadori	Kouriyama Shi	Female	Juvenile	10000	9.210340372	2.980618636
2018	7	Nakadori	Kouriyama Shi	Male	Juvenile	10000	9.210340372	3.777348102
2018	7	Nakadori	Kouriyama Shi	Female	Juvenile	10000	9.210340372	3.292126287
2018	7	Nakadori	Kouriyama Shi	Male	Juvenile	10000	9.210340372	2.954910279
2018	7	Nakadori	Kouriyama Shi	Male	Juvenile	10000	9.210340372	3.505557397
2018	7	Nakadori	Kouriyama Shi	Female	Juvenile	10000	9.210340372	3.520460802
2018	7	Nakadori	Kouriyama Shi	Male	Juvenile	10000	9.210340372	2.797281335
2018	7	Nakadori	Fukushima Shi	Male	Adult	33000	10.40426284	5.814130532
2018	7	Nakadori	Kouriyama Shi	Female	Subadult	10000	9.210340372	3.629660094
2018	7	Nakadori	Kouriyama Shi	Female	Adult	10000	9.210340372
2018	7	Nakadori	Kouriyama Shi	Male	Juvenile	10000	9.210340372
2018	7	Nakadori	Kouriyama Shi	Male	Juvenile	10000	9.210340372	2.046401688
2018	7	Nakadori	Kouriyama Shi	Female	Juvenile	10000	9.210340372
2018	7	Nakadori	Kouriyama Shi	Female	Juvenile	10000	9.210340372	2.280339484
2018	7	Nakadori	Kouriyama Shi	Male	Juvenile	10000	9.210340372	3.580737295
2018	7	Nakadori	Kouriyama Shi	Female	Juvenile	10000	9.210340372	3.691376334
2018	7	Nakadori	Kouriyama Shi	Male	Juvenile	10000	9.210340372	3.349904087
2018	7	Nakadori	Kouriyama Shi	Male	Subadult	10000	9.210340372	2.121063216
2018	7	Nakadori	Kouriyama Shi	Male	Adult	10000	9.210340372	2.066862759
2018	7	Nakadori	Kouriyama Shi	Female	Subadult	10000	9.210340372	2.587764035
2018	7	Nakadori	Kouriyama Shi	Female	Adult	11000	9.305650552	3.502549876
2018	7	Nakadori	Kouriyama Shi	Male	Adult	10000	9.210340372	2.960105096
2018	7	Nakadori	Fukushima Shi	Female	Adult	34000	10.4341158	5.575949103
2018	7	Nakadori	Tamura Shi	Male	Subadult	77000	11.2515607	7.286191715
2018	7	Nakadori	Sukagawa Shi	Male	Subadult	14000	9.546812609	4.343805422
2018	7	Nakadori	Sukagawa Shi	Female	Subadult	10000	9.210340372	3.198673118
2018	7	Nakadori	Kuwaori Machi	Female	Subadult	140000	11.8493977	5.231108617
2018	7	Nakadori	Sukagawa Shi	Male	Adult	14000	9.546812609	3.945457782
2018	7	Nakadori	Sukagawa Shi	Female	Subadult	33000	10.40426284	4.379523504
2018	7	Nakadori	Sukagawa Shi	Female	Adult	10000	9.210340372	3.226843995
2018	7	Nakadori	Sukagawa Shi	Male	Adult	10000	9.210340372	4.312140507
2018	7	Aizu	Aizumisato Machi	Female	Adult	10000	9.210340372
2018	7	Nakadori	Sukagawa Shi	Male	Subadult	30000	10.30895266	4.779123493
2018	7	Nakadori	Tamura Shi	Male	Adult	71000	11.17043516	5.147494477
2018	7	Aizu	Nishiaizu Machi	Male	Adult
2018	7	Nakadori	Sukagawa Shi	Male	Subadult	15000	9.61580548	2.351375257
2018	7	Aizu	Aizumisato Machi	Male	Subadult	12000	9.392661929	2.30058309
2018	7	Nakadori	Sukagawa Shi	Male	Subadult	12000	9.392661929	2.287471455
2018	7	Nakadori	Sukagawa Shi	Male	Subadult	12000	9.392661929	1.928618652
2018	7	Nakadori	Yamatsuri Machi	Male	Subadult	10000	9.210340372
2018	7	Nakadori	Sukagawa Shi	Male	Juvenile	10000	9.210340372	3.015534901
2018	7	Nakadori	Kuwaori Machi	Female	Subadult	170000	12.04355372	5.308267697
2018	7	Nakadori	Tamura Shi	Male	Subadult	100000	11.51292546	5.017279837
2018	7	Nakadori	Tamura Shi	nan	Adult	71000	11.17043516	9.143131622
2018	7	Nakadori	Sukagawa Shi	Male	Adult	26000	10.16585182	4.875197323
2018	7	Nakadori	Sukagawa Shi	Female	Adult	10000	9.210340372	2.351375257
2018	7	Nakadori	Sukagawa Shi	Male	Adult	32000	10.37349118	3.306886702
2018	7	Nakadori	Tamura Shi	Male	Adult	82000	11.31447453	6.274762021
2018	7	Nakadori	Sukagawa Shi	Male	Subadult	35000	10.46310334	2.862200881
2018	7	Nakadori	Yamatsuri Machi	Female	Subadult	10000	9.210340372	4.226833745
2018	7	Nakadori	Sukagawa Shi	Female	Subadult	26000	10.16585182	3.394508394
2018	7	Nakadori	Kuwaori Machi	Male	Adult	140000	11.8493977	4.412798293
2018	7	Nakadori	Kuwaori Machi	Male	Subadult	110000	11.60823564	3.577947893
2018	7	Nakadori	Kuwaori Machi	Male	Subadult	140000	11.8493977	3.60004824
2018	7	Nakadori	Kawamata Machi	Female	Subadult			7.843848638
2018	7	Nakadori	Kawamata Machi	Male	Adult			7.544332108
2018	7	Nakadori	Kawamata Machi	Male	Adult			8.02289687
2018	7	Nakadori	Kawamata Machi	Female	Adult			7.056175284
2018	7	Nakadori	Kawamata Machi	Female	Juvenile			5.288267031
2018	7	Nakadori	Sukagawa Shi	Female	Adult	33000	10.40426284	3.80666249
2018	7	Nakadori	Sukagawa Shi	Male	Subadult	35000	10.46310334	2.90690106
2018	7	Aizu	Aizumisato Machi	Male	Subadult	10000	9.210340372	3.363841595
2018	7	Nakadori	Tamura Shi	Male	Adult	65000	11.08214255	9.057189192
2018	7	Aizu	Aizumisato Machi	Female	Adult	10000	9.210340372	3.131136911
2018	7	Nakadori	Sukagawa Shi	Male	Adult	18000	9.798127037	3.020424886
2018	7	Nakadori	Sukagawa Shi	Female	Juvenile	13000	9.472704636	2.766319109
2018	7	Nakadori	Yamatsuri Machi	Male	Juvenile	10000	9.210340372	3.966511191
2018	7	Nakadori	Sukagawa Shi	Male	Subadult	14000	9.546812609	2.970414466
2018	7	Nakadori	Sukagawa Shi	Male	Subadult	13000	9.472704636	2.509599262
2018	7	Nakadori	Kuwaori Machi	Male	Adult	110000	11.60823564	4.549657476
2018	7	Nakadori	Sukagawa Shi	Female	Juvenile	12000	9.392661929	2.129421474
2018	7	Nakadori	Sukagawa Shi	Female	Adult	50000	10.81977828	3.139832618
2018	7	Aizu	Yanaizuchou	Male	Adult	13000	9.472704636	4.297285406
2018	7	Nakadori	Sukagawa Shi	Female	Subadult	21000	9.952277717	3.873282177
2018	7	Nakadori	Sukagawa Shi	Male	Subadult	52000	10.858999	3.529297384
2018	7	Nakadori	Kuwaori Machi	Male	Adult	170000	12.04355372	4.335982696
2018	7	Nakadori	Sukagawa Shi	Male	Adult	75000	11.22524339	4.736198448
2018	7	Nakadori	Sukagawa Shi	Male	Subadult	97000	11.48246626	2.653241965
2018	7	Nakadori	Sukagawa Shi	Male	Subadult	78000	11.26446411	4.543294782
2018	7	Nakadori	Sukagawa Shi	Male	Subadult	60000	11.00209984	4.122283931
2018	7	Nakadori	Sukagawa Shi	Male	Subadult	10000	9.210340372	4.912654886
2018	7	Nakadori	Sukagawa Shi	Female	Subadult	75000	11.22524339	5.429345629
2018	7	Nakadori	Yamatsuri Machi	Female	Subadult	10000	9.210340372	8.116715625
2018	7	Aizu	Nishiaizu Machi	Male	Subadult			2.379546134
2018	7	Hamadori	Souma Shi	Male	Adult	60000	11.00209984	4.567468319
2018	7	Hamadori	Souma Shi	Male	Adult	93000	11.44035477	4.077537444
2018	7	Hamadori	Souma Shi	Male	Adult	250000	12.4292162	6.03787092
2018	7	Nakadori	Sukagawa Shi	Female	Juvenile	40000	10.59663473	3.958906591
2018	7	Nakadori	Sukagawa Shi	Female	Adult	40000	10.59663473	4.12552018
2018	7	Hamadori	Souma Shi	Male	Adult	84000	11.33857208	3.981549068
2018	7	Nakadori	Sukagawa Shi	Female	Juvenile	10000	9.210340372	3.856510295
2018	7	Nakadori	Yamatsuri Machi	Male	Adult	10000	9.210340372	3.523415014
2018	7	Nakadori	Sukagawa Shi	Female	Adult	11000	9.305650552	3.977810746
2018	7	Nakadori	Yamatsuri Machi	Female	Adult	10000	9.210340372	4.515245478
2018	7	Nakadori	Yamatsuri Machi	Male	Juvenile	10000	9.210340372	4.416428061
2018	7	Nakadori	Yamatsuri Machi	Male	Juvenile	10000	9.210340372	4.329416684
2018	7	Nakadori	Sukagawa Shi	Male	Adult	22000	9.998797732	3.321432413
2018	7	Hamadori	Souma Shi	Male	Adult	34000	10.4341158	5.533389489
2018	7	Nakadori	Sukagawa Shi	Male	Juvenile	12000	9.392661929	4.429625613
2018	7	Hamadori	Minamisouma Shi	Female	Adult	330000	12.70684793	3.487375078
2018	7	Hamadori	Minamisouma Shi	Male	Juvenile	96000	11.47210347	5.700443573
2018	7	Nakadori	Sukagawa Shi	Male	Adult	20000	9.903487553	2.533696814
2018	7	Hamadori	iwaki Shi	Male	Juvenile	46000	10.73639668	3.186352633
2018	7	Nakadori	Sukagawa Shi	Female	Subadult	24000	10.08580911	2.844909384
2018	7	Nakadori	Yamatsuri Machi	Female	Juvenile	10000	9.210340372	5.327876169
2018	7	Nakadori	Sukagawa Shi	Male	Juvenile	16000	9.680344001	3.126760536
2018	7	Nakadori	Kuwaori Machi	Male	Adult	100000	11.51292546	3.650658241
2018	7	Nakadori	Sukagawa Shi	Female	Juvenile	23000	10.04324949	3.433987204
2018	7	Nakadori	Yamatsuri Machi	Female	Adult	10000	9.210340372	3.113515309
2018	7	Nakadori	Yamatsuri Machi	Male	Subadult	10000	9.210340372	3.676300672
2018	7	Nakadori	Yamatsuri Machi	Male	Adult	10000	9.210340372	2.797281335
2018	7	Nakadori	Kuwaori Machi	Female	Juvenile	93000	11.44035477	4.804021045
2018	7	Nakadori	Yamatsuri Machi	Female	Juvenile	10000	9.210340372
2018	7	Nakadori	Sukagawa Shi	Male	Adult	52000	10.858999	3.708682081
2018	7	Hamadori	iwaki Shi	Female	Subadult	34000	10.4341158	8.470101584
2018	7	Nakadori	Sukagawa Shi	Male	Juvenile	14000	9.546812609	3.511545439
2018	7	Nakadori	Sukagawa Shi	Female	Juvenile	19000	9.852194258	3.945457782
2018	7	Aizu	Mishima Machi	Female	Subadult	10000	9.210340372	3.321432413
2018	7	Aizu	Aizubange Machi	Male	Adult	23000	10.04324949	4.025351691
2018	7	Nakadori	Sukagawa Shi	Female	Adult	22000	9.998797732	3.977810746
2018	7	Hamadori	iwaki Shi	Female	Subadult	47000	10.75790288	3.583518938
2018	7	Hamadori	iwaki Shi	Male	Subadult	53000	10.87804719	2.727852828
2018	7	Hamadori	Souma Shi	Male	Adult	49000	10.79957558	4.398146017
2018	7	Hamadori	Souma Shi	Male	Adult	51000	10.83958091	4.905274778
2018	7	Hamadori	Souma Shi	Female	Adult	53000	10.87804719	2.797281335
2018	7	Hamadori	Souma Shi	Female	Adult	250000	12.4292162	5.209486153
2018	7	Hamadori	Souma Shi	Female	Subadult	210000	12.25486281	4.859812404
2018	7	Hamadori	Souma Shi	Female	Subadult	56000	10.93310697	5.438079309
2018	7	Nakadori	Yamatsuri Machi	Female	Juvenile	10000	9.210340372	3.453157121
2018	7	Nakadori	Yamatsuri Machi	Female	Juvenile	10000	9.210340372	2.827313622
2018	7	Nakadori	Yamatsuri Machi	Male	Adult	10000	9.210340372	2.694627181
2018	7	Nakadori	Sukagawa Shi	Male	Adult	11000	9.305650552	3.068052935
2019	8	Nakadori	Sukagawa Shi	Male	Adult	10000	9.210340372
2019	8	Nakadori	Sukagawa Shi	Male	Adult	23000	10.04324949	3.449987546
2019	8	Aizu	Minamiaizu Machi	Male	Subadult	10000	9.210340372
2019	8	Aizu	Inawashiro Machi	Male	Subadult	10000	9.210340372	3.317815773
2019	8	Aizu	Inawashiro Machi	Female	Subadult	10000	9.210340372	3.005682604
2019	8	Aizu	Inawashiro Machi	Female	Subadult	22000	9.998797732	4.028916757
2019	8	Nakadori	Sukagawa Shi	Male	Subadult	31000	10.34174248	3.629660094
2019	8	Nakadori	Sukagawa Shi	Male	Adult	35000	10.46310334	2.923161581
2019	8	Nakadori	Date Shi	Male	Adult	47000	10.75790288	3.481240089
2019	8	Nakadori	Yamatsuri Machi	Female	Subadult	10000	9.210340372
2019	8	Nakadori	Yamatsuri Machi	Male	Subadult	12000	9.392661929
2019	8	Nakadori	Fukushima Shi	Male	Subadult	98000	11.49272276	4.186619838
2019	8	Nakadori	Sukagawa Shi	Female	Adult	11000	9.305650552	1.74745921
2019	8	Aizu	Minamiaizu Machi	Female	Subadult	10000	9.210340372
2019	8	Aizu	Minamiaizu Machi	Female	Subadult	10000	9.210340372
2019	8	Nakadori	Sukagawa Shi	Male	Adult	19000	9.852194258	3.321432413
2019	8	Nakadori	Yamatsuri Machi	Male	Subadult	10000	9.210340372	3.763522997
2019	8	Nakadori	Sukagawa Shi	Male	Subadult	21000	9.952277717	2.90690106
2019	8	Nakadori	Fukushima Shi	Male	Subadult	110000	11.60823564	3.46885603
2019	8	Aizu	Aizuwakamatsushi	Male	Subadult	10000	9.210340372
2019	8	Nakadori	Sukagawa Shi	Female	Subadult	10000	9.210340372	1.997417706
2019	8	Nakadori	Sukagawa Shi	Male	Adult	16000	9.680344001	4.009149716
2019	8	Nakadori	Sukagawa Shi	Male	Adult	10000	9.210340372	2.301584593
2019	8	Nakadori	Sukagawa Shi	Male	Subadult	14000	9.546812609	4.282206299
2019	8	Nakadori	Fukushima Shi	Female	Adult	94000	11.45105006	4.297285406
2019	8	Nakadori	Date Shi	Female	Subadult	250000	12.4292162	5.241747015
2019	8	Hamadori	Souma Shi	Male	Adult	52000	10.858999	4.762173935
2019	8	Aizu	Aizuwakamatsushi	Female	Subadult	10000	9.210340372
2019	8	Aizu	Aizumisato Machi	Female	Juvenile	10000	9.210340372
2019	8	Aizu	Aizumisato Machi	Male	Juvenile	10000	9.210340372
2019	8	Aizu	Aizumisato Machi	Female	Juvenile	10000	9.210340372
2019	8	Hamadori	Souma Shi	Male	Adult	80000	11.28978191	2.602689685
2019	8	Hamadori	Souma Shi	Female	Subadult	50000	10.81977828	4.493120682
2019	8	Aizu	Minamiaizu Machi	Male	Subadult	10000	9.210340372
2019	8	Nakadori	Nihonmatsu Shi	Male	Subadult	120000	11.69524702	6.208590026
2019	8	Aizu	Aizumisato Machi	Male	Juvenile	10000	9.210340372
2019	8	Nakadori	Sukagawa Shi	Male	Subadult	16000	9.680344001	2.740840024
2019	8	Nakadori	Yamatsuri Machi	Male	Adult	10000	9.210340372	2.721295428
2019	8	Nakadori	Yamatsuri Machi	Male	Subadult	10000	9.210340372	2.928523524
2019	8	Hamadori	Souma Shi	Female	Subadult	210000	12.25486281	5.351858133
2019	8	Hamadori	Souma Shi	Male	Subadult	250000	12.4292162	4.433194921
2019	8	Nakadori	Nihonmatsu Shi	Male	Subadult	78000	11.26446411	7.60090246
2019	8	Aizu	Aizumisato Machi	Female	Juvenile	10000	9.210340372
2019	8	Aizu	Aizumisato Machi	Male	Juvenile	10000	9.210340372
2019	8	Aizu	Aizumisato Machi	Female	Juvenile	10000	9.210340372
2019	8	Nakadori	Asakawa Machi	Male	Subadult	24000	10.08580911	2.533696814
2019	8	Aizu	Minamiaizu Machi	Female	Adult	10000	9.210340372	1.880990603
2019	8	Aizu	Aizumisato Machi	Male	Subadult	10000	9.210340372	2.694627181
2019	8	Aizu	Aizumisato Machi	Female	Subadult	10000	9.210340372	3.063390922
2019	8	Aizu	Aizumisato Machi	Female	Subadult	10000	9.210340372	3.0301337
2019	8	Aizu	Aizumisato Machi	Female	Juvenile	10000	9.210340372	2.879198457
2019	8	Nakadori	Kawamata Machi	Male	Adult	110000	11.60823564	3.360375387
2019	8	Nakadori	Kawamata Machi	Male	Subadult	120000	11.69524702	3.206803244
2019	8	Nakadori	Kawamata Machi	Female	Subadult	73000	11.19821472	4.905274778
2019	8	Nakadori	Sukagawa Shi	Male	Subadult	10000	9.210340372	3.956996371
2019	8	Nakadori	Yamatsuri Machi	Male	Subadult	10000	9.210340372
2019	8	Nakadori	Nihonmatsu Shi	Female	Adult	120000	11.69524702	2.791165108
2019	8	Nakadori	Sukagawa Shi	Male	Adult	11000	9.305650552	3.887730313
2019	8	Nakadori	Nihonmatsu Shi	Female	Subadult	150000	11.91839057	4.149463861
2019	8	Nakadori	Nihonmatsu Shi	Male	Adult	82000	11.31447453	5.176149733
2019	8	Nakadori	Sukagawa Shi	Male	Adult	30000	10.30895266	3.346389145
2019	8	Nakadori	Furudono Machi	Male	Subadult	27000	10.20359214	3.703768067
2019	8	Nakadori	Nihonmatsu Shi	Male	Subadult	75000	11.22524339	3.374168709
2019	8	Nakadori	Nihonmatsu Shi	Male	Subadult	86000	11.36210258	6.891625897
2019	8	Aizu	Aizumisato Machi	Male	Juvenile	10000	9.210340372	1.944480556
2019	8	Nakadori	Fukushima Shi	Male	Subadult	29000	10.27505111	3.161246712
2019	8	Aizu	Aizumisato Machi	Male	Adult	11000	9.305650552	2.833213344
2019	8	Aizu	Aizumisato Machi	Female	Juvenile	11000	9.305650552	3.299533728
2019	8	Nakadori	Sukagawa Shi	Male	Adult	10000	9.210340372	2.660259537
2019	8	Nakadori	Yamatsuri Machi	Female	Juvenile	10000	9.210340372
2019	8	Nakadori	Yamatsuri Machi	Male	Subadult	10000	9.210340372	2.032087845
2019	8	Aizu	Aizumisato Machi	Female	Adult	10000	9.210340372
2019	8	Hamadori	Souma Shi	Male	Adult	170000	12.04355372	5.926926026
2019	8	Hamadori	Souma Shi	Male	Adult	24000	10.08580911	2.714694744
2019	8	Nakadori	Sukagawa Shi	Male	Subadult	33000	10.40426284	4.044804117
2019	8	Nakadori	Sukagawa Shi	Female	Adult	27000	10.20359214	3.284663565
2019	8	Nakadori	Sukagawa Shi	Female	Adult	21000	9.952277717	4.663439094
2019	8	Nakadori	Sukagawa Shi	Male	Adult	12000	9.392661929	2.990719732
2019	8	Nakadori	Sukagawa Shi	Male	Subadult	18000	9.798127037	4.875197323
2019	8	Nakadori	Kunimi Machi	Female	Adult	100000	11.51292546	4.219507705
2019	8	Nakadori	Sukagawa Shi	Male	Juvenile	19000	9.852194258	2.890371758
2019	8	Nakadori	Sukagawa Shi	Male	Juvenile	10000	9.210340372	3.346389145
2019	8	Nakadori	Sukagawa Shi	Female	Adult	49000	10.79957558	5.365976015
2019	8	Nakadori	Yamatsuri Machi	Male	Adult	10000	9.210340372	2.360854001
2019	8	Nakadori	Sukagawa Shi	nan	Adult	11000	9.305650552	2.833213344
2019	8	Nakadori	Date Shi	Male	Juvenile	180000	12.10071213	6.559615237
2019	8	Aizu	Nishiaizu Machi	Female	Juvenile	10000	9.210340372	2.791165108
2019	8	Nakadori	Sukagawa Shi	Male	Subadult	17000	9.740968623	4.440295543
2019	8	Hamadori	Minamisouma Shi	Male	Subadult	270000	12.50617724	8.221478947
2019	8	Hamadori	Minamisouma Shi	Male	Subadult	330000	12.70684793	8.455317788
2019	8	Hamadori	Minamisouma Shi	Female	Subadult	330000	12.70684793	3.532225644
2019	8	Nakadori	Fukushima Shi	Male	Adult	110000	11.60823564	3.914021008
2019	8	Nakadori	Sukagawa Shi	Male	Subadult	19000	9.852194258	2.525728644
2019	8	Nakadori	Sukagawa Shi	Male	Subadult	19000	9.852194258	2.143589362
2019	8	Nakadori	Sukagawa Shi	Female	Subadult	22000	9.998797732	5.948034989
2019	8	Nakadori	Furudono Machi	Male	Subadult	18000	9.798127037	3.152736022
2019	8	Nakadori	Sukagawa Shi	Male	Adult	56000	10.93310697	5.65248918
2019	8	Nakadori	Fukushima Shi	Male	Subadult	48000	10.77895629	2.90690106
2019	8	Nakadori	Sukagawa Shi	Female	Adult	11000	9.305650552	4.133565275
2019	8	Nakadori	Yamatsuri Machi	Female	Subadult	10000	9.210340372	2.105352923
2019	8	Nakadori	Sukagawa Shi	Female	Subadult	10000	9.210340372	4.882801923
2019	8	Nakadori	Sukagawa Shi	Female	Subadult	10000	9.210340372	2.653241965
2019	8	Nakadori	Sukagawa Shi	Male	Subadult	11000	9.305650552	2.442347035
2019	8	Nakadori	Sukagawa Shi	Male	Adult	18000	9.798127037	4.934473933
2019	8	Nakadori	Sukagawa Shi	Female	Adult	84000	11.33857208	4.500920165
2019	8	Nakadori	Fukushima Shi	Female	Juvenile	110000	11.60823564	6.28785856
2019	8	Nakadori	Sukagawa Shi	Female	Juvenile	84000	11.33857208	4.328098293
2019	8	Nakadori	Yamatsuri Machi	Male	Adult	10000	9.210340372	4.700480366
2019	8	Nakadori	Yamatsuri Machi	Female	Subadult	10000	9.210340372	2.895911938
2019	8	Nakadori	Sukagawa Shi	Male	Adult	51000	10.83958091	6.444131257
2019	8	Nakadori	Sukagawa Shi	Female	Subadult	13000	9.472704636	4.672828834
2019	8	Nakadori	Sukagawa Shi	Female	Subadult	35000	10.46310334	5.402677382
2019	8	Nakadori	Sukagawa Shi	Male	Subadult	35000	10.46310334	5.159055299
2019	8	Nakadori	Sukagawa Shi	Female	Subadult	34000	10.4341158	5.257495372
2019	8	Nakadori	Sukagawa Shi	Female	Subadult	35000	10.46310334	5.111987788
2019	8	Nakadori	Sukagawa Shi	Female	Subadult	35000	10.46310334	5.438079309
2019	8	Nakadori	Sukagawa Shi	Male	Adult	12000	9.392661929	4.469350463
2019	8	Nakadori	Sukagawa Shi	Female	Adult	12000	9.392661929	6.118097198
2019	8	Hamadori	iwaki Shi	Male	Subadult	25000	10.1266311	4.727387819
2019	8	Hamadori	Minamisouma Shi	Male	Adult	330000	12.70684793	7.408530567
2019	8	Hamadori	iwaki Shi	Male	Subadult	42000	10.6454249	4.168214411
2019	8	Nakadori	Yamatsuri Machi	Male	Subadult	10000	9.210340372
2019	8	Hamadori	iwaki Shi	Female	Subadult	51000	10.83958091	3.88567903
2019	8	Nakadori	Date Shi	Female	Subadult	190000	12.15477935	4.927253685
2019	8	Nakadori	Sukagawa Shi	Male	Adult	24000	10.08580911	4.012772909
2019	8	Nakadori	Sukagawa Shi	Male	Adult	37000	10.51867319	5.771441123
2019	8	Nakadori	Sukagawa Shi	Female	Subadult	30000	10.30895266	4.604169686
2019	8	Hamadori	iwaki Shi	Female	Subadult	42000	10.6454249	3.678829118
2019	8	Nakadori	Sukagawa Shi	Female	Subadult	41000	10.62132735	5.198497031
2019	8	Nakadori	Yamatsuri Machi	Male	Subadult	10000	9.210340372
2019	8	Hamadori	iwaki Shi	Male	Subadult	53000	10.87804719	3.020424886
2019	8	Nakadori	Sukagawa Shi	Male	Adult	12000	9.392661929	5.533389489
2020	9	Aizu	Aizumisato Machi	Female	Subadult	10000	9.210340372
2020	9	Aizu	Aizumisato Machi	Female	Subadult	10000	9.210340372	2.415913778
2020	9	Aizu	Aizumisato Machi	Male	Juvenile	10000	9.210340372	3.407841924
2020	9	Aizu	Aizumisato Machi	Female	Juvenile	10000	9.210340372	3.303216973
2020	9	Aizu	Aizumisato Machi	Female	Juvenile	10000	9.210340372	3.73289634
2020	9	Aizu	Aizumisato Machi	Male	Subadult	10000	9.210340372	2.48490665
2020	9	Aizu	Aizumisato Machi	Female	Subadult	10000	9.210340372	2.468099531
2020	9	Nakadori	Sukagawa Shi	Female	Subadult	37000	10.51867319	4.736198448
2020	9	Aizu	Aizubange Machi	Female	Subadult	11000	9.305650552	4.634728988
2020	9	Aizu	Aizumisato Machi	Female	Subadult	10000	9.210340372
2020	9	Nakadori	Nihonmatsu Shi	Female	Subadult	150000	11.91839057	4.308110952
2020	9	Nakadori	Sukagawa Shi	Female	Subadult	12000	9.392661929	3.919991175
2020	9	Nakadori	Nihonmatsu Shi	Female	Subadult	150000	11.91839057	5.509388337
2020	9	Aizu	Inawashiro Machi	Male	Subadult	10000	9.210340372	2.791165108
2020	9	Aizu	Nishiaizu Machi	Male	Adult	10000	9.210340372	1.930071085
2020	9	Aizu	Aizumisato Machi	Male	Adult	10000	9.210340372	2.879198457
2020	9	Aizu	Aizumisato Machi	Male	Subadult	10000	9.210340372	3.45946629
2020	9	Aizu	Aizumisato Machi	Female	Subadult	10000	9.210340372	3.440418095
2020	9	Aizu	Aizumisato Machi	Female	Juvenile	10000	9.210340372	3.575150689
2020	9	Aizu	Aizuwakamatsushi	Male	Subadult	10000	9.210340372
2020	9	Aizu	Aizuwakamatsushi	Female	Adult	14000	9.546812609	2.351375257
2020	9	Hamadori	iwaki Shi	Female	Adult	42000	10.6454249	2.844909384
2020	9	Aizu	Aizumisato Machi	Male	Juvenile	10000	9.210340372	2.87356464
2020	9	Aizu	Inawashiro Machi	Female	Subadult	10000	9.210340372	3.895893623
2020	9	Aizu	Aizumisato Machi	Female	Adult	11000	9.305650552	3.586292865
2020	9	Aizu	Aizumisato Machi	Female	Adult	10000	9.210340372	3.678829118
2020	9	Aizu	Aizumisato Machi	Female	Juvenile	10000	9.210340372	2.617395833
2020	9	Aizu	Aizumisato Machi	Female	Adult	12000	9.392661929	2.901421594
2020	9	Nakadori	Kuwaori Machi	Male	Adult	130000	11.77528973	3.33220451
2020	9	Nakadori	Furudono Machi	Male	Subadult	20000	9.903487553	3.063390922
2020	9	Nakadori	Sukagawa Shi	Female	Subadult	52000	10.858999	3.321432413
2020	9	Aizu	Aizumisato Machi	Female	Juvenile	10000	9.210340372	2.734367509
2020	9	Hamadori	Souma Shi	Female	Subadult	200000	12.20607265	5.030437921
2020	9	Hamadori	Souma Shi	Female	Subadult	180000	12.10071213	4.147885329
2020	9	Aizu	Aizumisato Machi	nan	Juvenile	10000	9.210340372
2020	9	Aizu	Aizumisato Machi	nan	Juvenile	10000	9.210340372
2020	9	Aizu	Aizumisato Machi	nan	Juvenile	10000	9.210340372	1.591273942
2020	9	Aizu	Aizumisato Machi	nan	Juvenile	10000	9.210340372
2020	9	Aizu	Aizumisato Machi	nan	Juvenile	10000	9.210340372
2020	9	Aizu	Aizumisato Machi	nan	Juvenile	10000	9.210340372
2020	9	Aizu	Aizumisato Machi	nan	Juvenile	10000	9.210340372
2020	9	Aizu	Aizumisato Machi	nan	Juvenile	10000	9.210340372
2020	9	Nakadori	Kuwaori Machi	Male	Subadult	140000	11.8493977	4.248495242
2020	9	Nakadori	Kagamiishi Machi	Male	Subadult	32000	10.37349118	4.26969745
2020	9	Nakadori	Kuwaori Machi	Male	Subadult	140000	11.8493977	4.439115602
2020	9	Nakadori	Sukagawa Shi	Female	Subadult	18000	9.798127037	3.33220451
2020	9	Nakadori	Sukagawa Shi	Female	Adult	10000	9.210340372	4.222444565
2020	9	Aizu	Aizumisato Machi	Female	Juvenile	10000	9.210340372
2020	9	Aizu	Aizumisato Machi	Female	Juvenile	10000	9.210340372
2020	9	Nakadori	Yamatsuri Machi	Male	Adult	10000	9.210340372	2.106570209
2020	9	Nakadori	Sukagawa Shi	Male	Adult	35000	10.46310334	2.734367509
2020	9	Aizu	Aizumisato Machi	Female	Juvenile	10000	9.210340372
2020	9	Aizu	Aizumisato Machi	Female	Juvenile	10000	9.210340372
2020	9	Aizu	Aizumisato Machi	Female	Juvenile	10000	9.210340372
2020	9	Aizu	Aizumisato Machi	Male	Juvenile	10000	9.210340372
2020	9	Hamadori	Souma Shi	Male	Adult	200000	12.20607265	4.787491743
2020	9	Nakadori	Yamatsuri Machi	Male	Subadult	10000	9.210340372	2.433613355
2020	9	Aizu	Aizumisato Machi	Female	Juvenile	10000	9.210340372
2020	9	Aizu	Aizumisato Machi	Male	Juvenile	10000	9.210340372
2020	9	Aizu	Aizumisato Machi	Male	Juvenile	10000	9.210340372
2020	9	Aizu	Aizumisato Machi	Female	Juvenile	10000	9.210340372
2020	9	Aizu	Aizumisato Machi	Female	Juvenile	10000	9.210340372
2020	9	Hamadori	Minamisouma Shi	Male	Subadult	76000	11.23848862	5.33753808
2020	9	Nakadori	Yamatsuri Machi	Female	Adult	10000	9.210340372
2020	9	Nakadori	Asakawa Machi	Male	Juvenile	24000	10.08580911	2.451005098
2020	9	Nakadori	Yamatsuri Machi	Male	Juvenile	10000	9.210340372
2020	9	Nakadori	Kuwaori Machi	Male	Subadult	130000	11.77528973	4.663439094
2020	9	Nakadori	Sukagawa Shi	Female	Juvenile	12000	9.392661929
2020	9	Hamadori	Souma Shi	Female	Subadult	42000	10.6454249	3.723280881
2020	9	Hamadori	Souma Shi	Female	Subadult	77000	11.2515607	3.421000009
2020	9	Hamadori	Souma Shi	Male	Adult	97000	11.48246626	3.091042453
2020	9	Hamadori	Souma Shi	Male	Adult	120000	11.69524702	4.138361448
2020	9	Nakadori	Sukagawa Shi	Male	Adult	10000	9.210340372
2020	9	Hamadori	Souma Shi	Male	Adult	56000	10.93310697	2.701361213
2020	9	Nakadori	Sukagawa Shi	Male	Subadult	22000	9.998797732	2.901421594
2020	9	Nakadori	Yamatsuri Machi	Male	Juvenile	10000	9.210340372	4.133565275
2020	9	Nakadori	Sukagawa Shi	Female	Juvenile	10000	9.210340372	2.442347035
2020	9	Nakadori	Yamatsuri Machi	Male	Adult	10000	9.210340372	2.766319109
2020	9	Hamadori	Souma Shi	Female	Adult	61000	11.01862914	2.708050201
2020	9	Nakadori	Fukushima Shi	Male	Adult	48000	10.77895629	3.478158423
2020	9	Nakadori	Kuwaori Machi	Female	Subadult	140000	11.8493977	5.111987788
2020	9	Nakadori	Ishikawachou	Female	Adult	10000	9.210340372	2.727852828
2020	9	Nakadori	Yamatsuri Machi	Male	Subadult	10000	9.210340372	4.385769621
2020	9	Nakadori	Furudono Machi	Male	Adult	38000	10.54534144	3.918005077
2020	9	Aizu	Aizubange Machi	Female	Subadult	17000	9.740968623	2.687847494
2020	9	Nakadori	Fukushima Shi	Female	Subadult	94000	11.45105006	3.18221184
2020	9	Nakadori	Sukagawa Shi	Male	Juvenile	10000	9.210340372	2.76000994
2020	9	Nakadori	Sukagawa Shi	Male	Adult	21000	9.952277717	2.995732274
2020	9	Nakadori	Sukagawa Shi	Female	Juvenile	10000	9.210340372	2.839078464
2020	9	Nakadori	Fukushima Shi	Female	Adult	94000	11.45105006	3.629660094
2020	9	Nakadori	Fukushima Shi	Male	Subadult	110000	11.60823564	3.514526067
2020	9	Nakadori	Kuwaori Machi	Male	Subadult	140000	11.8493977	3.414442608
2020	9	Nakadori	Sukagawa Shi	Female	Adult	10000	9.210340372
2020	9	Nakadori	Sukagawa Shi	Male	Adult	55000	10.91508846	3.845883203
2020	9	Nakadori	Sukagawa Shi	Male	Subadult	14000	9.546812609	3.391147046
2020	9	Nakadori	Sukagawa Shi	Male	Subadult	24000	10.08580911	2.862200881
2020	9	Nakadori	Yamatsuri Machi	Female	Subadult	10000	9.210340372	2.839078464
2020	9	Nakadori	Yamatsuri Machi	Male	Juvenile	10000	9.210340372	2.379546134
2020	9	Nakadori	Sukagawa Shi	Male	Adult	11000	9.305650552	7.723120092
2020	9	Nakadori	Sukagawa Shi	Female	Adult	18000	9.798127037	2.850706502
2020	9	Nakadori	Sukagawa Shi	Female	Adult	13000	9.472704636	2.370243741
2020	9	Nakadori	Sukagawa Shi	Male	Adult	52000	10.858999	4.100989105
2020	9	Nakadori	Sukagawa Shi	Male	Subadult	10000	9.210340372	3.025291076
2020	9	Nakadori	Kunimi Machi	Female	Adult	110000	11.60823564	3.970291914
2020	9	Nakadori	Sukagawa Shi	Male	Juvenile	11000	9.305650552	2.406945108
2020	9	Nakadori	Fukushima Shi	Male	Subadult	120000	11.69524702	3.770459441
2020	9	Nakadori	Fukushima Shi	Male	Subadult	96000	11.47210347	3.78191432
2020	9	Nakadori	Fukushima Shi	Female	Subadult	81000	11.30220443	3.725693427
2020	9	Nakadori	Sukagawa Shi	Female	Subadult	11000	9.305650552	2.406945108
2020	9	Nakadori	Sukagawa Shi	Female	Subadult	40000	10.59663473	3.117949906
2020	9	Nakadori	Yamatsuri Machi	Male	Juvenile	10000	9.210340372	2.14710019
2020	9	Nakadori	Sukagawa Shi	Female	Subadult	14000	9.546812609	2.533696814
2020	9	Nakadori	Yamatsuri Machi	Male	Subadult	10000	9.210340372
2020	9	Nakadori	Sukagawa Shi	Female	Adult	10000	9.210340372
2020	9	Nakadori	Sukagawa Shi	Female	Juvenile	10000	9.210340372
2020	9	Nakadori	Sukagawa Shi	Male	Adult	10000	9.210340372	1.924248652
2020	9	Nakadori	Sukagawa Shi	Female	Subadult	13000	9.472704636	2.261763098
2020	9	Nakadori	Sukagawa Shi	Female	Subadult	10000	9.210340372	2.944438979
2020	9	Nakadori	Sukagawa Shi	Male	Subadult	10000	9.210340372	2.797281335
2020	9	Nakadori	Kouriyama Shi	Male	Subadult	22000	9.998797732
2020	9	Nakadori	Kouriyama Shi	Female	Adult	22000	9.998797732	1.769854634
2020	9	Nakadori	Kouriyama Shi	Male	Subadult	19000	9.852194258
2020	9	Nakadori	Sukagawa Shi	Male	Adult	11000	9.305650552
2020	9	Nakadori	Sukagawa Shi	Male	Subadult	22000	9.998797732	2.564949357
2020	9	Nakadori	Sukagawa Shi	Female	Subadult	22000	9.998797732	3.058707073
2020	9	Nakadori	Kouriyama Shi	Female	Juvenile			2.954910279
2020	9	Nakadori	Kouriyama Shi	Male	Adult			1.715598108
2020	9	Nakadori	Kouriyama Shi	Female	Juvenile	19000	9.852194258
2020	9	Nakadori	Sukagawa Shi	Male	Adult	22000	9.998797732	3.077312261
2020	9	Nakadori	Kuwaori Machi	Male	Subadult	140000	11.8493977	3.387774361
2020	9	Nakadori	Sukagawa Shi	Female	Juvenile	21000	9.952277717	3.218875825
2020	9	Nakadori	Sukagawa Shi	Male	Juvenile	10000	9.210340372	3.072693315
2020	9	Nakadori	Sukagawa Shi	Male	Subadult	34000	10.4341158	2.821378886
2020	9	Nakadori	Sukagawa Shi	Male	Subadult	10000	9.210340372	2.192770227
2020	9	Nakadori	Fukushima Shi	Female	Juvenile	100000	11.51292546	2.064327904
2020	9	Nakadori	Sukagawa Shi	Female	Adult	18000	9.798127037	2.833213344
2020	9	Nakadori	Sukagawa Shi	Male	Juvenile	10000	9.210340372	2.192770227
2020	9	Nakadori	Sukagawa Shi	Male	Juvenile	11000	9.305650552	3.339321978
2020	9	Nakadori	Sukagawa Shi	Female	Adult	31000	10.34174248	2.721295428
2020	9	Nakadori	Sukagawa Shi	Female	Juvenile	10000	9.210340372	2.57261223
2020	9	Nakadori	Kuwaori Machi	Female	Adult	140000	11.8493977	4.559126247
2020	9	Hamadori	Minamisouma Shi	Male	Juvenile	350000	12.76568843	2.451005098
2020	9	Nakadori	Sukagawa Shi	Male	Juvenile	33000	10.40426284	2.224623552
2020	9	Nakadori	Sukagawa Shi	Male	Adult	18000	9.798127037	2.87356464
2020	9	Nakadori	Yamatsuri Machi	Male	Adult	10000	9.210340372	2.995732274
2020	9	Nakadori	Sukagawa Shi	Female	Adult	12000	9.392661929	3.918005077
2020	9	Nakadori	Yamatsuri Machi	Male	Juvenile	10000	9.210340372
2020	9	Nakadori	Sukagawa Shi	Male	Juvenile	10000	9.210340372	2.58021683
2020	9	Nakadori	Sukagawa Shi	Male	Juvenile	10000	9.210340372	3.701301974
2020	9	Nakadori	Fukushima Shi	Male	Subadult	66000	11.09741002	3.19047635
2020	9	Nakadori	Fukushima Shi	Male	Juvenile	61000	11.01862914	4.351567427
2020	9	Nakadori	Nihonmatsu Shi	Female	Subadult	150000	11.91839057	3.725693427
2020	9	Nakadori	Fukushima Shi	Female	Adult	74000	11.21182037	3.072693315
2020	9	Nakadori	Nihonmatsu Shi	Male	Juvenile	130000	11.77528973	5.375278408
2020	9	Nakadori	Nihonmatsu Shi	Male	Subadult	130000	11.77528973	2.424802726
2020	9	Nakadori	Nihonmatsu Shi	Female	Juvenile	130000	11.77528973	3.015534901
2020	9	Nakadori	Sukagawa Shi	Female	Juvenile	21000	9.952277717
2020	9	Nakadori	Nihonmatsu Shi	Female	Juvenile	160000	11.98292909	4.229749199
2020	9	Nakadori	Nihonmatsu Shi	Male	Adult	120000	11.69524702	3.966511191
2020	9	Nakadori	Nihonmatsu Shi	Female	Juvenile	150000	11.91839057	2.624668592
2020	9	Nakadori	Nihonmatsu Shi	Male	Subadult	140000	11.8493977	4.709530201
2020	9	Nakadori	Nihonmatsu Shi	Male	Juvenile	140000	11.8493977	2.856470206
2020	9	Nakadori	Fukushima Shi	Female	Adult	240000	12.3883942	4.146304301
2021	10	Aizu	Inawashiro Machi	Female	Subadult	39000	10.57131693	3.173878459
2021	10	Nakadori	Sukagawa Shi	Female	Subadult	61000	11.01862914	2.152924318
2021	10	Nakadori	Sukagawa Shi	Female	Subadult	10000	9.210340372	3.034952987
2021	10	Nakadori	Sukagawa Shi	Male	Subadult	13000	9.472704636	2.162172939
2021	10	Nakadori	Sukagawa Shi	Male	Subadult	10000	9.210340372	4.557029811
2021	10	Nakadori	Sukagawa Shi	Male	Subadult	12000	9.392661929	2.501435952
2021	10	Nakadori	Sukagawa Shi	Male	Subadult	10000	9.210340372	1.944480556
2021	10	Nakadori	Shirakawa Shi	Male	Subadult	63000	11.05089001	4.605170186
2021	10	Nakadori	Shirakawa Shi	Male	Subadult	69000	11.14186178	3.832979798
2021	10	Nakadori	Sukagawa Shi	Female	Adult	11000	9.305650552	2.747270914
2021	10	DRZ	Iitate Mura	nan	Juvenile	670000	13.41503299	5.579729826
2021	10	Nakadori	Sukagawa Shi	Female	Subadult	10000	9.210340372	2.360854001
2021	10	Nakadori	Sukagawa Shi	Male	Adult	13000	9.472704636	2.451005098
2021	10	Nakadori	Sukagawa Shi	Female	Subadult	17000	9.740968623	3.42751469
2021	10	Nakadori	Tamura Shi	Female	Adult	120000	11.69524702	4.178992036
2021	10	Nakadori	Date Shi	Male	Subadult	79000	11.27720313	3.421000009
2021	10	Nakadori	Kunimi Machi	Male	Subadult	100000	11.51292546	3.284663565
2021	10	Nakadori	Sukagawa Shi	Male	Subadult	10000	9.210340372	2.151762203
2021	10	Aizu	Aizumisato Machi	Female	Adult	10000	9.210340372
2021	10	Nakadori	Fukushima Shi	Female	Subadult	110000	11.60823564	2.980618636
2021	10	Nakadori	Sukagawa Shi	Male	Subadult	10000	9.210340372	2.459588842
2021	10	Aizu	Aizumisato Machi	Male	Adult	20000	9.903487553	3.113515309
2021	10	Aizu	Yanaizuchou	Male	Juvenile	10000	9.210340372	3.493472658
2021	10	Aizu	Aizumisato Machi	Male	Adult	10000	9.210340372
2021	10	Nakadori	Sukagawa Shi	Male	Adult	10000	9.210340372	1.731655545
2021	10	Nakadori	Sukagawa Shi	Male	Subadult	14000	9.546812609	2.13771045
2021	10	Nakadori	Date Shi	Male	Juvenile	200000	12.20607265	5.420534999
2021	10	Aizu	Aizumisato Machi	Male	Subadult	10000	9.210340372	1.884034745
2021	10	Aizu	Aizumisato Machi	Male	Subadult	20000	9.903487553	2.667228207
2021	10	DRZ	Iitate Mura	Male	Adult	560000	13.23569206	6.81014245
2021	10	Nakadori	Fukushima Shi	Female	Adult	37000	10.51867319	3.90197267
2021	10	Hamadori	Souma Shi	Male	Juvenile	34000	10.4341158	3.157000421
2021	10	Hamadori	Souma Shi	Female	Subadult	77000	11.2515607	3.877431561
2021	10	Nakadori	Date Shi	Female	Adult	310000	12.64432758	5.780743516
2021	10	Hamadori	Souma Shi	Female	Adult	29000	10.27505111	2.273156282
2021	10	Hamadori	Souma Shi	Female	Subadult	34000	10.4341158	2.251291799
2021	10	Nakadori	Asakawa Machi	Female	Juvenile	21000	9.952277717	2.970414466
2021	10	Nakadori	Sukagawa Shi	Male	Juvenile	10000	9.210340372	3.916015027
2021	10	Nakadori	Sukagawa Shi	Female	Adult	15000	9.61580548	3.068052935
2021	10	Nakadori	Samekawa Mura	Male	Subadult	13000	9.472704636	2.708050201
2021	10	Hamadori	Souma Shi	Female	Subadult	33000	10.40426284	4.366912997
2021	10	Hamadori	Souma Shi	Female	Adult	38000	10.54534144	3.864931398
2021	10	Hamadori	Souma Shi	Male	Adult	120000	11.69524702	5.659482216
2021	10	Hamadori	Souma Shi	Female	Subadult	140000	11.8493977	5.908082938
2021	10	Nakadori	Sukagawa Shi	Male	Juvenile	18000	9.798127037	3.186352633
2021	10	Nakadori	Sukagawa Shi	Male	Adult	19000	9.852194258	3.939638172
2021	10	Nakadori	Sukagawa Shi	Female	Subadult	19000	9.852194258	4.065602093
2021	10	Nakadori	Sukagawa Shi	Female	Subadult	20000	9.903487553	3.478158423
2021	10	Nakadori	Sukagawa Shi	Male	Juvenile	10000	9.210340372	3.342861805
2021	10	Nakadori	Fukushima Shi	Male	Adult	60000	11.00209984	5.170483995
2021	10	Nakadori	Sukagawa Shi	Female	Juvenile	14000	9.546812609	3.363841595
2021	10	Nakadori	Sukagawa Shi	Female	Subadult	37000	10.51867319	2.106570209
2021	10	Hamadori	Minamisouma Shi	Female	Subadult	270000	12.50617724	6.65415252
2021	10	Nakadori	Sukagawa Shi	Male	Subadult	10000	9.210340372	3.552486829
2021	10	Nakadori	Sukagawa Shi	Female	Subadult	11000	9.305650552	3.523415014
2021	10	Nakadori	Ishikawachou	Male	Juvenile	13000	9.472704636	2.778819272
2021	10	Nakadori	Sukagawa Shi	Female	Juvenile	23000	10.04324949	3.499533282
2021	10	Nakadori	Date Shi	Male	Subadult	63000	11.05089001	3.198673118
2021	10	Nakadori	Fukushima Shi	Female	Adult	15000	9.61580548	2.379546134
2021	10	Nakadori	Sukagawa Shi	Male	Adult	12000	9.392661929	2.90690106
2021	10	Nakadori	Sukagawa Shi	Male	Adult	32000	10.37349118	2.211565695
2021	10	Nakadori	Sukagawa Shi	Male	Adult	20000	9.903487553	4.417635062
2021	10	Nakadori	Sukagawa Shi	Female	Subadult	34000	10.4341158	3.295836866
2021	10	Nakadori	Sukagawa Shi	Female	Adult	82000	11.31447453	4.021773869
2021	10	Nakadori	Sukagawa Shi	Male	Subadult	12000	9.392661929	3.73289634
2021	10	Nakadori	Kuwaori Machi	Male	Adult	140000	11.8493977	5.85220248
2021	10	Nakadori	Yamatsuri Machi	Female	Subadult	10000	9.210340372	2.701361213
2021	10	Nakadori	Sukagawa Shi	Female	Subadult	34000	10.4341158	3.46260601
2021	10	Nakadori	Sukagawa Shi	Female	Subadult	49000	10.79957558	3.703768067
2021	10	Nakadori	Furudono Machi	Male	Juvenile	18000	9.798127037	4.9698133
2021	10	Nakadori	Sukagawa Shi	Male	Subadult	11000	9.305650552	3.317815773
2021	10	Hamadori	Minamisouma Shi	Female	Subadult	350000	12.76568843	6.689599269
2021	10	Nakadori	Sukagawa Shi	Male	Subadult	34000	10.4341158	3.668676747
2021	10	Nakadori	Sukagawa Shi	Male	Adult	10000	9.210340372	3.683866912
2021	10	Nakadori	Sukagawa Shi	Male	Subadult	10000	9.210340372	3.456316681
2021	10	Aizu	Shimogou Machi	Male	Subadult	10000	9.210340372
2021	10	Nakadori	Sukagawa Shi	Male	Subadult	10000	9.210340372	3.735285827
2021	10	Nakadori	Fukushima Shi	Male	Juvenile	97000	11.48246626	5.117993812
2021	10	Nakadori	Date Shi	Female	Subadult	210000	12.25486281	6.463029457
2021	10	Nakadori	Sukagawa Shi	Female	Adult	12000	9.392661929	3.716008122
2021	10	Nakadori	Fukushima Shi	Female	Adult	110000	11.60823564	5.888877958
2021	10	Nakadori	Fukushima Shi	Female	Juvenile	110000	11.60823564	5.934894196
2021	10	Nakadori	Sukagawa Shi	Female	Adult	19000	9.852194258	4.096009842
2021	10	Aizu	Kitakata Shi	Female	Adult	15000	9.61580548	1.961502244
2021	10	Nakadori	Sukagawa Shi	Female	Juvenile	11000	9.305650552	3.535145354
2021	10	Nakadori	Kunimi Machi	Female	Subadult	68000	11.12726298	3.499533282
2021	10	Hamadori	iwaki Shi	Male	Subadult	22000	9.998797732	5.214935758
2021	10	Nakadori	Sukagawa Shi	Female	Juvenile	11000	9.305650552	3.575150689
2021	10	Nakadori	Sukagawa Shi	Male	Subadult	11000	9.305650552	3.723280881
2021	10	Nakadori	Sukagawa Shi	Male	Adult			1.773255998
2021	10	Nakadori	Sukagawa Shi	Male	Adult			2.312535424
2021	10	Nakadori	Sukagawa Shi	Female	Subadult			5.572154032
2021	10	Nakadori	Sukagawa Shi	Female	Subadult			5.605802066
[truncated: 1,942 more rows]
