# Supplementary material for: Factors affecting log-transformed muscle 137Cs concentrations in wild boars in Fukushima Prefecture over 14 years
Source: PLoS One. 2026 Mar 25;21(3):e0344189. doi: 10.1371/journal.pone.0344189 (PMC13016332; doi:10.1371/journal.pone.0344189)
Supplement: S2 Code — The R code used to perform the statistical analyses and generate the results presented in this study (R). (ZIP) [file pone.0344189.s002.zip]

Archive with 1 entries (1 files):
- S2_Code.R
