# Supplementary material for: Factors affecting log-transformed muscle 137Cs concentrations in wild boars in Fukushima Prefecture over 14 years
Source: PLoS One. 2026 Mar 25;21(3):e0344189. doi: 10.1371/journal.pone.0344189 (PMC13016332; doi:10.1371/journal.pone.0344189)
Supplement: S2 Code — The R code used to perform the statistical analyses and generate the results presented in this study (R). (ZIP) [file pone.0344189.s002.zip › S2_Code.R]

# ==============================================================================
# R Script for PLOS ONE Submission
#
# Manuscript Title: Factors affecting radiocesium concentrations in wild boars 
#                   in Fukushima over 12 years
# Authors:          Hisashi Komatsu et al.
#
# Description:
#   This script performs Linear Mixed Models (LMM) to analyze spatiotemporal 
#   trends, ecological half-lives, and growth-stage effects on radiocesium 
#   concentrations in wild boar muscle.
#
# Input Data:
#   "S1_Dataset.csv" (Please ensure this file is in your working directory)
#
# Note:
#   The input dataset contains Japanese column names. This script includes 
#   Japanese characters for column matching. Please ensure the file is opened 
#   with UTF-8 encoding.
# ==============================================================================

# --- 0. Setup: Load Libraries ---
if (!require("pacman")) install.packages("pacman")
pacman::p_load(tidyverse, lubridate, lme4, lmerTest, emmeans)

# Create output directory if it doesn't exist
if (!dir.exists("Stats_Output")) dir.create("Stats_Output")

# --- 1. Load Data ---
# Ensure S1_Dataset.csv is present in the working directory
file_name <- "S1_Dataset.csv" 

if (!file.exists(file_name)) {
  stop("Error: 'S1_Dataset.csv' not found. Please check the file name and directory.")
}

df <- read_csv(file_name, show_col_types = FALSE, locale = locale(encoding = "UTF-8"))

# --- 2. Data Cleaning & Preparation ---
df_clean <- df %>%
  # Exclude Unknown Regions
  filter(Region != "Unknown") %>%
  mutate(
    # --- Date & Fiscal Year ---
    # Assumes column name is 'Date' or 'Capture_Date' in S1_Dataset
    # Please Check your CSV header! 
    # If header is "Capture_Date", change `Date` below to `Capture_Date`
    Capture_Date_Parsed = ymd(Date), 
    FY = if_else(month(Capture_Date_Parsed) <= 3, year(Capture_Date_Parsed) - 1, year(Capture_Date_Parsed)),
    Year_num = FY - 2011, # Set 2011 as year 0
    
    # --- Weight Class (Growth Stage) ---
    # Assumes column name is 'Body_Weight' in S1_Dataset
    # suppressWarnings in case of non-numeric characters
    Weight_val = suppressWarnings(as.numeric(Body_Weight)), 
    Weight_Class = case_when(
      Weight_val < 30 ~ "Juvenile",
      Weight_val >= 30 & Weight_val < 60 ~ "Subadult",
      Weight_val >= 60 ~ "Adult",
      TRUE ~ NA_character_
    ),
    Weight_Class = factor(Weight_Class, levels = c("Juvenile", "Subadult", "Adult")),
    
    # --- Region Factor Levels ---
    # Since S1_Dataset is already in English, we only set the levels.
    Region = factor(Region, levels = c("Hamadori", "Nakadori", "Aizu", "DRZ")),
    
    # --- Other Factors ---
    # Assumes column names are 'Sex' and 'Municipality'
    Sex = factor(Sex),
    Municipality = factor(Municipality)
  )

# --- Subset for Analysis (Complete Cases) ---
df_sub <- df_clean %>%
  filter(
    !is.na(Weight_Class),
    !is.na(Sex),
    !is.na(Municipality),
    !is.na(logMus),
    !is.na(logSoil),
    !is.na(Year_num),
    !is.na(Region)
  )

cat("\n=== Analysis Dataset Summary ===\n")
print(table(df_sub$Weight_Class))
cat("Total N =", nrow(df_sub), "\n\n")


# ==============================================================================
# [Model A] Model 3 (LEVEL): Growth stage differences in overall level
# Formula: logMus ~ Year + Region + logSoil + Sex + Stage + (1|Municipality)
# ==============================================================================
cat("\n▼▼▼ Model A: Growth Stage Level Effects (Fig 5) ▼▼▼\n")

m_stage_level <- lmer(
  logMus ~ Year_num + Region + logSoil + Sex + Weight_Class + (1 | Municipality),
  data = df_sub
)

print(anova(m_stage_level, type = 3))

# Estimated Marginal Means (EMMs) for Growth Stage
emm_stage <- emmeans(m_stage_level, ~ Weight_Class, weights = "proportional")
emm_stage_sum <- as.data.frame(summary(emm_stage, infer = TRUE))

# Rename columns for clarity if necessary
if ("asymp.LCL" %in% names(emm_stage_sum)) {
  emm_stage_sum <- emm_stage_sum %>% rename(lower.CL = asymp.LCL, upper.CL = asymp.UCL)
}

# Back-transform to Bq/kg
emm_stage_bq <- emm_stage_sum %>%
  transmute(
    Weight_Class,
    emmean_ln = emmean,
    lower_ln  = lower.CL,
    upper_ln  = upper.CL,
    emmean_Bq = exp(emmean),
    lower_Bq  = exp(lower.CL),
    upper_Bq  = exp(upper.CL)
  )

cat("\n--- EMMs by Stage (Back-transformed) ---\n")
print(emm_stage_bq)

# Pairwise comparisons (Tukey)
cat("\n--- Pairwise Comparisons (Tukey) ---\n")
print(pairs(emm_stage, adjust = "tukey"))


# ==============================================================================
# [Model B] Slope difference by SEX
# Formula: logMus ~ Year*Sex + Region*Year + logSoil + (1|Municipality)
# ==============================================================================
cat("\n▼▼▼ Model B: Interaction (Year x Sex) ▼▼▼\n")

m_sex_slope <- lmer(
  logMus ~ Year_num * Sex + Region * Year_num + logSoil + (1 | Municipality),
  data = df_sub
)

print(anova(m_sex_slope, type = 3))


# ==============================================================================
# [Model C] Slope difference by STAGE
# Formula: logMus ~ Year*Stage + Region*Year + logSoil + Sex + (1|Municipality)
# ==============================================================================
cat("\n▼▼▼ Model C: Interaction (Year x Growth Stage) ▼▼▼\n")

m_stage_slope <- lmer(
  logMus ~ Year_num * Weight_Class + Region * Year_num + logSoil + Sex + (1 | Municipality),
  data = df_sub
)

print(anova(m_stage_slope, type = 3))


# ==============================================================================
# [Table 2 Calculation] Stage-specific annual slopes, Teco, and 95% CI
# Method: Linear combination of coefficients + Delta method approximation
# ==============================================================================
cat("\n▼▼▼ Calculating Table 2 Values ▼▼▼\n")

# Function: Linear combination for slope + CI
lincomb_ci <- function(L_named, b, V, alpha = 0.05) {
  nm <- names(L_named)
  est <- sum(L_named * b[nm])
  se  <- as.numeric(sqrt(drop(t(L_named) %*% V[nm, nm] %*% L_named)))
  z   <- qnorm(1 - alpha/2)
  tibble(
    Slope = est,
    Slope_LCL = est - z * se,
    Slope_UCL = est + z * se,
    SE = se
  )
}

# Function: Calculate Teco and CI (robust to sign)
calc_teco_ci <- function(beta, lcl, ucl) {
  # If slope is positive or zero, half-life is undefined in this context
  if (!is.finite(beta) || beta >= 0) {
    return(tibble(Teco = NA_real_, Teco_LCL = NA_real_, Teco_UCL = NA_real_))
  }
  teco <- log(2) / abs(beta)
  
  # Only compute CI if both ends indicate decline
  if (!(lcl < 0 && ucl < 0)) {
    return(tibble(Teco = teco, Teco_LCL = NA_real_, Teco_UCL = NA_real_))
  }
  
  cand <- c(log(2) / abs(lcl), log(2) / abs(ucl))
  tibble(Teco = teco, Teco_LCL = min(cand), Teco_UCL = max(cand))
}

# Extract fixed effects and covariance matrix
b <- fixef(m_stage_slope)
V <- vcov(m_stage_slope)

# Detect interaction names automatically
nm_year <- "Year_num"
nm_y_sub <- grep("^Year_num:Weight_ClassSubadult$", names(b), value = TRUE)
nm_y_ad  <- grep("^Year_num:Weight_ClassAdult$", names(b), value = TRUE)

# Create contrast vectors
L_juv <- setNames(c(1), nm_year)
L_sub <- setNames(c(1, 1), c(nm_year, nm_y_sub))
L_ad  <- setNames(c(1, 1), c(nm_year, nm_y_ad))

# Calculate slopes
s_juv <- lincomb_ci(L_juv, b, V) %>% mutate(Weight_Class = "Juvenile")
s_sub <- lincomb_ci(L_sub, b, V) %>% mutate(Weight_Class = "Subadult")
s_ad  <- lincomb_ci(L_ad,  b, V) %>% mutate(Weight_Class = "Adult")

table2_raw <- bind_rows(s_juv, s_sub, s_ad) %>%
  select(Weight_Class, Slope, Slope_LCL, Slope_UCL, SE)

# Add sample size and calculate Teco
n_stage <- df_sub %>% count(Weight_Class, name = "N")

table2 <- table2_raw %>%
  rowwise() %>%
  mutate(
    tmp = list(calc_teco_ci(Slope, Slope_LCL, Slope_UCL)),
    Teco     = tmp$Teco,
    Teco_LCL = tmp$Teco_LCL,
    Teco_UCL = tmp$Teco_UCL
  ) %>%
  ungroup() %>%
  select(-tmp) %>%
  left_join(n_stage, by = "Weight_Class") %>%
  mutate(
    Slope     = round(Slope, 3),
    Slope_LCL = round(Slope_LCL, 3),
    Slope_UCL = round(Slope_UCL, 3),
    Teco      = round(Teco, 1),
    Teco_LCL  = round(Teco_LCL, 1),
    Teco_UCL  = round(Teco_UCL, 1)
  ) %>%
  select(Weight_Class, N, Slope, Slope_LCL, Slope_UCL, Teco, Teco_LCL, Teco_UCL)

# Print Final Result
print(table2)

# Save to CSV (Optional)
write_csv(table2, "Stats_Output/Table2_stage_specific_slopes_Teco.csv")

cat("\n✅ Analysis Complete. Results correspond to Table 2 in the manuscript.\n")
